# Supplementary material for: Euarchontoglires Challenged by Incomplete Lineage Sorting
Source: Genes (Basel). 2022 Apr 27;13(5):774. doi: 10.3390/genes13050774 (PMC9141288; doi:10.3390/genes13050774)
Supplement: Supplementary file 1 [file genes-13-00774-s001.zip]

Archive with 9 entries (8 files):
- Doronina_Supplementary_Files/
- Doronina_Supplementary_Files/Supplementary_File_S2.txt
- __MACOSX/Doronina_Supplementary_Files/._Supplementary_File_S2.txt
- Doronina_Supplementary_Files/Supplementary_File_S1.txt
- __MACOSX/Doronina_Supplementary_Files/._Supplementary_File_S1.txt
- Doronina_Supplementary_Files/Supplementary_Table_S1.xlsx
- __MACOSX/Doronina_Supplementary_Files/._Supplementary_Table_S1.xlsx
- Doronina_Supplementary_Files/Supplementary_Figure_S1.jpg
- __MACOSX/Doronina_Supplementary_Files/._Supplementary_Figure_S1.jpg
