# Supplementary material for: Euarchontoglires Challenged by Incomplete Lineage Sorting
Source: Genes (Basel). 2022 Apr 27;13(5):774. doi: 10.3390/genes13050774 (PMC9141288; doi:10.3390/genes13050774)
Supplement: Supplementary file 1 [file genes-13-00774-s001.zip › Doronina_Supplementary_Files/Supplementary_File_S2.txt]

#NEXUS 

Begin data;
	Dimensions ntax=6 nchar=361;
	Format datatype=standard;
	Matrix
Pri 1111111111111111111111111111111111111111111111111111111111111111111111111111111111111111111111111111111111111111111111111111111111111111111111111111111111111111111111111111111111111111111111111111111111111111111111111111111111111111111111111111111111111111111111111111111111111111111111111111111111111111111111111110000000000000000000000000000000000000000000000
Der 1111111111111111111111111111111111111111111111111111111111111111111111111111111111111111111111111111111111111111111111111111111111111111111111111111111111111111111111111111111111111111111111111111111111111111111111111111111111111111111111111111111111111111111111111111111111111111100000000000000000000000000000000001111111111111111111111111111111111000000000000
Sca 0000000000000000000000000000000000000000000000000000000000000000000000000000000000000000000000000000000000000000000000000000000000001111111111111111111111111111111111111111111111111111111111111111111111111111111111111111111111000000000000000000000000000000000000000000000000000000011111111111111111111111111111000001111111111111111111111111000000000111111111111
Rod 0000000000000000000000000000000000000000000000000000000000000000000000000000000000000000000000000000000000000000000000000000000000000000000000000000000000000000000000000000000000000000000000000000000000000000000000000000000000111111111111111111111111111111111111111111111111111111100000000000001111111111111111111110000000001111111111111111111111111111111111111
Lag 0000000000000000000000000000?0000000000000000?0000?00000?00000?00000000?0000?000?00000000?000000000?0???0000???000000000???000000000?00001000000?00000??000??00000??0001001?0000?00000000100000?0?1000?0000?00000?00??0?000?00?0?01?1111?11?0?11?1?111101111101111111111111?1?1?1111111?1000?100?00??0111?11?111111111111?10000000001??1?11?11111111111111101111?11111111    
Out 0000000000000000000000000000000000000000000000000000000000000000000000000000000000000000000000000000000000000000000000000000000000000000000000000000000000000000000000000000000000000000000000000000000000000000000000000000000000000000000000000000000000000000000000000000000000000000000000000000000000000000000000000000000000000000000000000000000000000000000000000
	;
End;
