# Supplementary material for: Euarchontoglires Challenged by Incomplete Lineage Sorting
Source: Genes (Basel). 2022 Apr 27;13(5):774. doi: 10.3390/genes13050774 (PMC9141288; doi:10.3390/genes13050774)
Supplement: Supplementary file 1 [file genes-13-00774-s001.zip › Doronina_Supplementary_Files/Supplementary_File_S1.txt]

>Marker Euarch1

>MLT1A1
--------------------------------------------------------------------------------
--------------------------------------------------------------------------------
--------------------------------------------------------------------------------
--------------------------------------------------------------------------------
--------------------------------------------------------------------------------
--------------------------------------------------------------------------------
--------------------------------------------------------------------------------
--------------------------------------------------------------------------------
--------------------------------------------------------------------------------
-------------TGCTATGGTTTGAATGTTTTTGTCCCCTCCAAAATTCATGTGTTGAAACTTAATKGCCAATGTRACA
GTATTAAGAGGTGGGGCCTTTTARGAGGTGAT---TAGGTCATGAGGGCTCCTCCCTCATGAATGGGATTAATGCCCTTA
TAAAAAGGGCTTGATGGAG---TGGGTTCTCTCTCTCTCTCTCTTCTGCTCTTCTGCCATGTGAGGACACAGYGTTCCTC
CCCTCTAGAGGATGCAGCATWCAAGGYGCCATCTTGGAAGCAGAGASCAGGCCCTCACCAGACA-CCAAACCTGCTGGNA
CCTTGATCTTGGACTTCCCAGCCTCCAGAACTGTGAGAAATAAATTTCTGTTCTTTATAAATTACCCAGTCTCAGGTATT
TTGTTATAGCAGCACAAATGGACTAAGACA--------------------------------------------------
--------------------------------------------------------------------------------
--------------------------------------------------------------------------------
--------------------------------------------------------------------------------
--------------------------------------------------------------------------------
--------------------------------------------------------------------------------
--------------------------------------------------------------------------------
--------------------------------------------------------------------------------
--------------------------------------------------------------------------------
--------------------------------------------------
>Homo_sapiens
AATTCCAAGGGAGCTATAGTTCCTGACTTACTAAC-TGGTGATGCAATAA-ACCTTTCCAAATTCTACAGTACAGCATGG
TA--------TGGAA--AGACCA-------AACAATGAGCTGCCTCTGCCATTTGCTGC---------------------
--------------------------------------------------------------------------------
--------------------------------------------------------------------------------
--------------------------------------------------------------------------------
--------------------------------------------------------------------------------
--------------------------------------------------------------------------------
-----------------------------------------------------------------------------CTG
CATAACCTGGGGAATAATTACATGACTTCGCTGAGCCTCAGTTT----CCT-TATATGTAAAATAAAGATAACAATCAGT
GA---CCTGC---TGCTATGATTTGAATG----TGTCTCCTCCAAATTTCAGGTGTTGAAACTTAATGGCCAGTGTAACA
GAATTAAGAGACAAGACCCTT-AACAGGTGATGATTAGGCAATGAGGGCTCCTCCCTTGTGAATGGGATTGAGGTCTTTG
TAAAAGAGGTTTCACGCAGCATTCGACTCTCTTGCCTTTATGCCATCC-------ACCATGTGAAGACATAGCGTTCCTC
CCCTCAGGAAGATGCAGCCCTT----------------------------------GTTAGACAAGCAAACTTGTTGGCA
CCTTGATCTTGGACTTACCAGCCTCCAAAACTGTAAGAAATAAATTTCTGTTCTTTATACATTACCTAATCTTAGGTATT
TTGCTATAGTAGCATAAACAGACT--CACA---TCTGC---TAATCTCATAGTGTGGCTCTGATGAT--TAAC-------
TGAGATTGTATTTGTG-AAAAGA----ATAATATGTAAGCTCCACTGAATTGAATGGTATTATTATTTTTACAATT----
--------------------------------------------------------------------------------
--------------------------------------------------------------------------------
-----------------------------------------------------AGTGAATCTTTTACAAA----------
------------------------------------TTCTGATGTTTATCTCTGGAGTATTTTCTTGGACTCCTTGTTTT
GT------------------------------------------------------------------------------
--------------------------------------------------------------------------------
--------------------------------------------------------------------------------
-------------CATTTGTGCTTTTATAAA-ATAGAAAATTATGACATA
>Otolemur_garnettii
AATTCCAAGGGAGCTGTAGTTCCCAACTTACTGAC-TGAGGATGTAATTA-ACCCTTCCAAATTCTAGGGTATTGTGTGG
TGTAGTCTAGTGGGA--AGACCA-------GCCAATGAGCTGCCTCTGCTGCTTGCTGC---------------------
--------------------------------------------------------------------------------
--------------------------------------------------------------------------------
--------------------------------------------------------------------------------
--------------------------------------------------------------------------------
--------------------------------------------------------------------------------
-----------------------------------------------------------------------------CTG
TACAAACCAGGGAATGGTTACATTACTTCA-TGAGCCCCAATTT----CCT-CATATGTAACATAAAGTTAACAATCAAT
GG---CCTGC---TGCTCTGGTTTACATG----TGACCCCTCCAAAATTCAGGAGTTGGAACTTAATGGCCAGGGAGATA
AGATTAAGAGATGGAGGCCTT---TGAGAGCTGATTGGGCAATAAGGCCTTTGCCTTTGTAAATGAGATT----------
---AAGAGGTTTCACACAGCAATCAA----CTCACTCT-TTGCCTTCT-------ACTGTGTGAGGATACAGCATTCCTC
CCCTCA-------TCTGCCCTC----------------------------------ACCAGACAAATGAACCTACTAGCA
ACTTGATCTTGCACTTAGCAGCTTCCAGACCTGTGAGAAATAAATATCTGTTCTTTATCAATTACCCAGTCTCAGGTATT
CTGTTATAGCAGCAC----AGACTAAGACA---TCTGC---TAATCTGTTAGGGTGGCTGTGATGCT--TAAC-------
TGAAATTATATTTGTG-AAAATAGTTGATAATATAGAAGTACCACTGAAAGGATTGG---TGTTATTTTTTAAATT----
--------------------------------------------------------------------------------
--------------------------------------------------------------------------------
-----------------------------------------------------AGTAGATCTTTTACGAA----------
------------------------------------CTCTGGTGTCTATCTCTGGGATACTTTCC-AGACTCATTGCTTT
GTGT----------------------------------------------------------------------------
--------------------------------------------------------------------------------
--------------------------------------------------------------------------------
-------------CATTTGTACTTTTATGTACATAGAAAATATTGGCCTA
>Galeopterus_variegatus
AATTCCAAGGGAGCTATAGTTCCCAGCTTACTAAC-TAATGATGCAATAA-ACCTTTCCAAATTTTAGGGTATAGCATGG
TGTAGTCTAGTGGAACTAGACCA-------ACCAATGAGCTGCTTCTGCCACTTGCTGC---------------------
--------------------------------------------------------------------------------
--------------------------------------------------------------------------------
--------------------------------------------------------------------------------
--------------------------------------------------------------------------------
--------------------------------------------------------------------------------
-----------------------------------------------------------------------------CCA
CATAACCTCGG-AATGGCTTCATAACTTCTCTGAGCCTCAGTTC----CCT-CATATGTGAAATAATGATAACAATTGAT
GC---CCCAC---TGTTATGGTTTGTATG----TGTTCCCACCAAAATTTAGGTGTTGAAACTTAATAGTCA-TGTGATA
GGTTTAATAGGTGGGGCCTTT-AAGAAGTGAT---CGGGCCATGAGGGCTTCTCCTCT-TGAATGGGATTAAGGCCTTTA
TAAAAGAGGCTTCATACAGCATTGGGCTCACTTGCCCTTCTGCATTCT-------GGAGTGTGAGGTCACAGTGTCCCTC
CCCTCCAGAGAATGCAGCCCTC----------------------------------ACCAGACAACCAAACCTGCCAGTG
CCTTGACCTTGGACTTCTCACCCTCCAGACCTATGAGAAATAAATTTCTGTTCTTTGTAAATTGCCCACTCTCAAGTATT
CTGTTATAGCAGCACAAACAGACTAAGACG---CCTAT---TAATCTCTTTATGTTGCTCTAATGAG--TAAC-------
TGAGATTATATTTGTGGAAAAAACTTGATAATACATAAGCTCCACTGAAATAAATGCTATTATTATTTTTACAATT----
--------------------------------------------------------------------------------
--------------------------------------------------------------------------------
-----------------------------------------------------AGTGAATCTTTTTCAAA----------
------------------------------------ATCTGATGTTTATGTCTGAGATACTTTCCTGGACTC---GTTTT
GTGT----------------------------------------------------------------------------
--------------------------------------------------------------------------------
--------------------------------------------------------------------------------
-------------CATTTGTGCTCTTATGAA-ATAGAAAATCATCGCCTG
>Tupaia_chinensis
AATTCCAAGGAAGTTATAGTTCTCAACTTACTAAC-TGGC----CAAA--------------TTCTGGGGTACAATTTAG
TA-----------AAA-AGACCACCCAATAAACAGTGAGCTGCCTCTTCCACTAGGTAC---------------------
--------------------------------------------------------------------------------
--------------------------------------------------------------------------------
--------------------------------------------------------------------------------
--------------------------------------------------------------------------------
--------------------------------------------------------------------------------
-----------------------------------------------------------------------------CTA
AATAACATGGGGCCTGGTTACATAACTTCTCTGAACCTTGTTTTTTTTCCT-TAT------------GGAAAC---TAAT
GA----TTGC----------------------------------------------------------------------
--------------------------------------------------------------------------------
--------------------------------------------------------------------------------
--------------------------------------------------------------------------------
--------------------------------------------------------------------------------
-----------------------------------------TAATCACTTAGGGATGCTGTGATAAT--TAAT-------
TGAGATTATATTTGTG-AAAATATTTGATAATATTTAAGCTCCACTGAAATAAATGG---TATTATGTTTGCAATT----
--------------------------------------------------------------------------------
--------------------------------------------------------------------------------
-----------------------------------------------------AGTGAATGTTTTACAAA----------
------------------------------------ATCTAATGTTTACCTCTGGCATACTTTCCTGGGCCAATTGTTTT
GTAACATTTGTGCTTTGTTTGTTTACTGTAATTTTTATATAGATCATCTGTGCTAATTAGAGAGAAAGA----GAGAAAG
CACCCCTCAAAGAGGATGGCCACACAGCAATCCCTCTCCTCCAGTCTCTTCTAGGAATTCTGGGCACACACACACACATG
CACTTTGCAAGTCCTTCAAGCCACCAGGTCAAGGACCCGAATAACGGCCATGTGGGATCCAGCTGCTCCAACCACCACAC
TACCAGCTAGCCCCATTTGTGCTTTTATAAA-ATAGAAA---ATGGCTTA
>Tupaia_tana
AATTCCAAGGAAGTTATAGTTCCCAACTTACTAAC-TGGC----CAAA--------------TTCTGGGGTACAATTTAG
TA-----------AAA-AGACCACCCAAAAAACAGTGAGCTGCCTCTTCCACTAGGTAC---------------------
--------------------------------------------------------------------------------
--------------------------------------------------------------------------------
--------------------------------------------------------------------------------
--------------------------------------------------------------------------------
--------------------------------------------------------------------------------
-----------------------------------------------------------------------------CTA
AATAACATGGGGCCTGGTTACATAACTTCTCTGAACCTTGTTTTTTTTTCTTTAT------------GCAAAA---TAAT
GA----TTGC----------------------------------------------------------------------
--------------------------------------------------------------------------------
--------------------------------------------------------------------------------
--------------------------------------------------------------------------------
--------------------------------------------------------------------------------
-----------------------------------------TAATCACTTAGGGATGCTGCGA--AT--TAAT-------
TGAGATTATATTTGTG-AAAACATTTGATAATATTTAAGCTCCACTGAAATAAATGG---TATTATGTTTGCAATT----
--------------------------------------------------------------------------------
--------------------------------------------------------------------------------
-----------------------------------------------------AGTGAATGTTTTACAAA----------
------------------------------------ATCTAATGTTTACCTCTGGTATACTTTCCTGGGCCAATTGTTTC
GTAACATTTGTGCTTTGTTTGTTTACTGTAATTTTGATATAGGTCATCTGTGCTAATTAGACAGAAAGAAAGTGAGAAAG
CACCCCTCAAAGAGGATGACCACACAGCAATCCCTCTCCTCCAGTCTCCTCTAGGGATTCTGGG--CACACACACACATG
CACTTTGCAAGTCCTTCAAGCCACCAGGTCAAGGACCCGAATAACGGCCATGTGGGATCCAGCTGCTCCAACGACCACAC
TACCAGCTAGCCCCATTTGTGCTTTTATAAA-ATAGAAA---ATGGCTTA
>Mus_musculus
AAATCCAAGGGAGATACAGTTCCTGGCTTATTAAA-GGACATTGCAAAAAGACCTTTCCACAGTCTGAGGT-TGGCATGG
TACAGTCTTGTGGAA--AGACAAAGCGTCCAGCAGTGAGCTGTCCCTGCTCCTTGCTGG---------------------
--------------------------------------------------------------------------------
--------------------------------------------------------------------------------
--------------------------------------------------------------------------------
--------------------------------------------------------------------------------
--------------------------------------------------------------------------------
-----------------------------------------------------------------------------CTG
CAGAGCCTGGAGCATGATTACATGGCCTTTCTGAGTCTGAGTTT----CCT-TATAT--AAAGCAGCAATCATGGTTAAT
GC---CCTAT----------------------------------------------------------------------
--------------------------------------------------------------------------------
--------------------------------------------------------------------------------
--------------------------------------------------------------------------------
--------------------------------------------------------------------------------
-----------------------------------------TAGTC-CCTAGGGTCGCTCTGATGAT--TAAC-------
-------------------------TGGTAATACATAAA-GCCACTGAAATGTGTGATGTTGTTATTTTTACAATT----
--------------------------------------------------------------------------------
--------------------------------------------------------------------------------
-----------------------------------------------------CATGAATCTTTTATTGA----------
------------------------------------ATCTGATGTCTGGCTCTGTAATACTTTCCTGGATTCACTGTTTA
ATGC----------------------------------------------------------------------------
--------------------------------------------------------------------------------
--------------------------------------------------------------------------------
-------------CATATGTGCCTCTCTAAA-ACAGAAAGCCATTGCCTG
>Ictidomys_tridecemlineatus
AATTCCAAGGTAATCACAGTTCCTGACATACTAAAGGGGTGATGCAATTA-AGTTTTCCAAATTCTAGGATATAGCATGG
TACAGTTTAGTGGCC--AGACCA---------TAAACAGCTGCCTCTACC-CCAGCTAT---------------------
--------------------------------------------------------------------------------
--------------------------------------------------------------------------------
--------------------------------------------------------------------------------
--------------------------------------------------------------------------------
--------------------------------------------------------------------------------
-----------------------------------------------------------------------------CTG
CAGAAC-------ACAATTGCATAACAGCTCTTAGCCTCAGTTT----CCCACATATATAAAACAA---CAATAAGTAAT
AT---CCTAT----------------------------------------------------------------------
--------------------------------------------------------------------------------
--------------------------------------------------------------------------------
--------------------------------------------------------------------------------
--------------------------------------------------------------------------------
-----------------------------------------TAATCTCTTAAGATTGCAATAAT-----TAAT-------
--ACATTATATTTATG-AAGAGACTTGATAATATATAAGTTTAACTAAAATGAATGGTATTATTATTTTTACAATT----
--------------------------------------------------------------------------------
--------------------------------------------------------------------------------
-----------------------------------------------------AGTGAGTCTTTTATGAA----------
------------------------------------ACCTGGTGTTTATCTCTGTAATGCTTTCCTGGAATCATTCTTTT
GT------------------------------------------------------------------------------
--------------------------------------------------------------------------------
--------------------------------------------------------------------------------
-------------CACTGATGCTTTTATAAA-ATAGAAAATCATGGCCTC
>Oryctolagus_cuniculus
AACTCTAAGGGAGCTACGGTTCCCAATTTACCAAC-TGCTA-TGCTGTAA-ATCTTTCCAAATTCTAGACTGTAGCATGA
TATAGTTCGGAGGAA--AGATCAATGTATTAACAATAAGCTGTCCCTGTCACTTGCTACTGTCGCTCCCCGTCTTCGTGG
AGGAACGACACAGGACCCTGCGCTGTTCTTTTGTCTGCTCGGCCCTTCCCGGATTTGCTGCTGGTTCTTCCCAGGTTGGC
TACCATCCCTTCCACCTCCGTGGAAGGGCGGTTCCCCCTAGCCACTTTCCCCACTTCCGCGGGGGAGCGGCACACCGCCG
GCCGGCTCTCTCGGGGGCTGCACAGGTGTTCCTTCAGATAGATGTTCCCCTTAGATGTTCCTGGTGCATGTTGTCTCTCT
CCTCCTTTATAGTCCTCTTCCACCAATCCCAACTCTGCTACCCACAACGCCGAGTACGCTGCTCTCCTCCAATCAGGAGC
AGGTCCTGCTGTTTATTGGTTGAACTGGAGGCAGCTGTGTAGAAGCTGTTTTCTCCTCTCCCAGCGCCATATTGTGGGAG
AGCAGATGCATAGAATAAGTCTTAATTCCAGTAACTTAGTCTAGTCCCAGTTGCTCCCAGTTGCTCCCCACAGCTACCTA
CAGAACCTGGAACCTGGTTATACAATTCTTCTGAATCTGAATGT----CCT-TGTACATAAGACAAAGATAAC----AAT
GA-----TAA----------------------------------------------------------------------
--------------------------------------------------------------------------------
--------------------------------------------------------------------------------
--------------------------------------------------------------------------------
--------------------------------------------------------------------------------
-----------------------------------------TAATCTCTTAAGGTTCCTGTGATGGC--TAACTGAGATT
TGAGATTTTATTTGTG-AAGAGACTTGTTA---TATAAGCACCACTAAAATGAATGGCATTACTGTTTTTGTAATC----
--------------------------------------------------------------------------------
--------------------------------------------------------------------------------
-----------------------------------------------------AATGAATCTTTTACAAA----------
------------------------------------AGCTGTTGTTTATCTCCTGGATACTTTCCTGGACTCATTGTTTT
ATGT----------------------------------------------------------------------------
--------------------------------------------------------------------------------
--------------------------------------------------------------------------------
-------------CATTTGTGCTTCTCTAGA-ATAGAAAATCATGACTTA
>Canis_lupus_familiaris
AATTTCAATGGAGCTTTAGTTTCTGACTCATTATC-TGGCGAGGCAATAA-ATCTTTCCAAAATCTA-------------
---------ATGGAA--AGACCAATGGATGAGCGGTGAACTGACTCTGCCACTTGCTG----------------------
--------------------------------------------------------------------------------
--------------------------------------------------------------------------------
--------------------------------------------------------------------------------
--------------------------------------------------------------------------------
--------------------------------------------------------------------------------
------------------------------------------------------------------------------CA
TACAACCTGAGGCATGGTCACATAAGTTCTCTGAGCCTCAGTTT----CTC-CAAATGTAAAATAAAGTTAACAACAGCT
GT---CCTGT----------------------------------------------------------------------
--------------------------------------------------------------------------------
--------------------------------------------------------------------------------
--------------------------------------------------------------------------------
--------------------------------------------------------------------------------
-----------------------------------------TAATCTTTTAGGGTTGCTGTGATGATCATAAC-------
TAAGATCATATTTGTG-AAAAGCCTTAATACTGTATCAGCTCCAGTCAAATGAATTGTATTGTTATTTTTTAAATTTTTT
TAAAAGATTTCATTTATTTGTTTAAGAGAGAGAGAGCATGTGCACACGAGTGGCAGGGAGGGGCAGAGGGTGAGGGAGAG
GGACAAGCAGTTGCCCCCTAAGCAGGGAACTTGACACAGGACTAGATCCCAGGACCCTGAGATCATGAGCTGAACCAAAA
TCACTTAAGCAACTGAGTCACCCAGGTGCCCCTGTTATTTTTATAATAACAAAAGTGAAACTTTTATAAACTTTTATAAA
CACTTTTATAAAACTTTTATAAACTTTTACAAAGAGATGTGATGTTCATCTCTAGGATATTTTCTTGGATTTATTGTTCT
GTATCA--------------------------------------------------------------------------
--------------------------------------------------------------------------------
--------------------------------------------------------------------------------
------------CCATCTGTGCTTTTATAA--GTAGAAAATCATGGCCTA


>Marker Euarch2

>MLT1A0
--------------------------------------------------------------------------------
--------------------------------------------------------------------------------
----------------------------------------------------------------TGTCTTAGTCTGTTCG
GGCTGCTATAACAAAATACCATAGACTGGGTAGC--TTAAACAACAGAAATTTATTTCTCACAGTTCTGGAGGCTGGGAA
GTCCAAGATCAAGGCGCCGGCAGATTCAGTTTCTGGTGAGGGCTCATTCCCTGGTTCGTAGACGGCGCCTTCTCACTGTG
TCCTCACATGGCGGAAGGGGCAAGGGAGCTCTCTGRGGTCTCTTTTATAAGGGCACTAATCCCATTATGAGGG-CCCCGC
CCTCATGACCTCATCTAATCCTAATCACCTCCCAAAGGCCCCACCTCCTAATACCATCACATTGGGGATTAGGGCTTCAA
CATATGAATTTTGGGGGGACACAAACATTCAGTCCATAGCA---------------------------------------
--------------------------------------------------------------------------------
--------------------------------------------------------------------------------
-----------------
>Homo_sapiens_1
GGTCTGGCTCTTCTACTGAGAGAACAAGGTGGGCAACAGAA--------G---TCACCAAAACCTCCTCCAGTTGTGCAA
-TGCTAACCTTGAGAGCAGGGCCAGGCTGAGACAAACACAGAACCCAGCTTCTTGCAGATAAGATGTGAAAAGAGTCTGT
TACTCATTCCAGGTCCTGTGGCACTTTTAGCAGAGATGGATGTTTCCAGCTG----GGGCT---TGCCTTAGTTTACTAG
AGACACTGTAACAAAACACCTTAGACTGGGTAATTTGTAGGTAATAGACATTTATTTCTCA--GTTTTGGAGGCT-GGAA
GTCCAAGATCAAGGCACAGGCAGATTTGGCGTCTGGTGAGGGCCCACTCTGTACTTCATAGATGGTGCC-CCTTGCTGTG
TCCTCACAAGGTGGAAGGGGCAAGCAAGCTCTGCTGCAGCTGTTTTATAAGGGCACTAATCCCATCTAGGAGGCCTCCAC
CCTCATGAC-----------TTAATCATCTCCTAAAGG-CCCACCTCTTAATACTATTACACTTGTAGTT---GTCTCAA
CATATACATTTCAAGGGGACACATTCAGG----CC-TTGCA---GGGCT---TTAGATCCCA--CCACTTCATCTTATCC
TCTTTCTTGTCCCTTCTCCCTTCTCCTGAAGCTTGAACTGAAAGATGCTTGATTTTGGCCTCTACTTTGTCCTCATTGCC
ATTTGTGACAAATGAAGAAATTCTATGTATGGTGAGGACAGCACCATGGAGCCCCTTAGACTTTAGGC-TTGTCCATTTG
GCTCTGTGGATATGAGT
>Homo_sapiens_2
GGTCTGGCTCTTCTACTGAGAGAACAAGGTGGGCAACAGAA--------G---TCACCAAAACCTCCTCCAGTTGTGCAA
-TGCTAACCTTGAGAGCAGGGCCAGGCTGAGACAAACACAGAACCCAGCTTCTTGCAGATAAGATGTGAAAAGAGTCTGT
TACTCATTCCAGGTCCTGTGGCACTTTTAGCAGAGATGGATGTTTCCAGCTG----GGGCT---TGCCTTAGTTTACTAG
AGACACTGTAACAAAACACCTTAGACTGGGTAATTTGTAGGTAATAGACATTTATTTCTCA--GTTTTGGAGGCT-GGAA
GTCCAAGATCAAGGCGCAGGCAGATTTGGCGTCTGGTGAGGGCCCACTCTGTACTTCATAGATGGTGCC-CCTTGCTGTG
TCCTCACAAGGTGGAAGGGGCAAGCAAGCTCTGCTGCAGCTGTTTTATAAGGGCACTAATCCCATCTAGGAGGCCTCCAC
CCTCATGAC-----------TTAATCATCTCCTAAAGG-CCCACCTCTTAATACTATTACACTGGTAGTT---GTCTCAA
CATATACATTTCAAGGGGACACATTCAGG----CC-TTGCA---GGGCT---TTAGATCCCA--CCACTTCATCTTATCC
TCTTTCTTGTCCCTTCTCCCTTCTCCTGAAGCTTGAACTGAAAGATGCTTGATTTTGGCCTCTACTTTGTCCTCATTGCC
ATTTGTGACAAATGAAGAAATTCTATGTATGGTGAGGACAGCACCATGGAGCCCCTTAGACTTTAGAC-TTGTCCATTTG
GCTCTGTGGATATGGGT
>Otolemur_garnettii
GATCTGGCTCTCCT-TTGGGAGATTAATGTGGGGAGCAGAA--------G---TCACCAAAGTCCTCTCCAGTTATGCAG
TTGCTAATCCTGAGAACGGGGCCAGGCTGAGATAAATAGAGAGCATGGCTTCTTGCAGATAAGATGTTAGA-GGGTCTGT
TCTTCCTTCCAGGTCCTGCAGTTCTTTTAGCAGAGATGAATGTTTCCAGCTGG---GGGCT---TATCTTTGTT------
--------------------------TGGGTAACTTATAAGTAATAGAAGTTTATTGCCCATGGTTGTGGAGGCTAGGAA
GTCCAAGATC----CACAGGTAGATTCAGTGTCTGGTGAGGGCTCGTTCTGTGCTTCACAGATGGCACC-TCTTGCTGC-
--------------AAGGGGCAAACAAGCTCCCTTGGATCTCTTTTATAAAGTCAACTGTCCCATTCAGGAGGGCTCTAC
TCT-ATGAC-----------TTAAACACCTCCCAAAGGCCTCACCACTCAATACCACCATGTTGGGGACTAA-GTCTCAG
--TTTG-ATCTTAGGGGGACACACTCAGG----ACACATCA---GGTCT---CCAGATGCCA--TCATTA-GTTAAGTCC
TCTTTCTTGCCCCTTCACTGTTCTCCTAAAGCTGGAACTGAGAGAA-CTCAAATTTTCCCTCTGCTTTGTCCTCATCACC
ATT----------GAAGAAATTCTGTGTGTGATGAGAATAGGACCATGGAACCAGGTAGACGTCA------GCCCATTTA
AAACTGTGGATATGGGT
>Galeopterus_variegatus
GGCCTGGCTCTTCTATGAAAAGAACACAGTGGGGAGCAGAT--------G---TCACCAGGGTCACCTCT-GTTGTGCAA
-TGCTACTGCTGAGAGCAGGGCCAGGCTGAGATAAACACAGAGCGCTGCTACTTGCAGATAAGATGTGAAAGGGGTCTGT
TCCTCGTTCCAGGTCCTGCAGCACTCTTAGCAGAGATGCAGGTTTCTAGCTGG---GGGCT---TGTCTTAGTTTGATTG
GGCTGCTATAACAAAATACCTTAGACTGGGTAATTTATAAATAATAGAAATTTACTGCTCACAGTTCTGGAGACTGAGGA
GTCCAGGATCAAGGCGCGGGCAGATTTGGTGTCTGGAGAAGGC---TTCCCTGTGCTTCAGATGACACC-TCTTGCAGCA
TCCTCATGTGGAGGAAGGGGAACA----------------GCTCTTTTACAGTCATTAATCCCATTCATGGGGGCTTTGC
CCTCATAAT-----------TTAACCACCTTCTGAAGGCCCCACCTCTTAGCCCTGTCATGCTGGAGATTAA-GTGTCAA
CACATATATCT--GGGGGAGA-ATTCAGGTCGACCATAGCG---GGGCT---TTAGGTCCTG--TCCCTCCACCCGACCC
TCTTTCTTTCCTCATCACTGCTCTCCTGAAGCATCAAACGAGAAAACTTCAGTTTTTGCCTCTGCTTCATCTTCGTCACC
ATTTGTGATAATTAAAGGAATTCTATGTGTGGCGAGAACGGGGCCATGGAACCCCTTGGACTTCAGTC-CTGTCCATGTG
GATCTGTAGATGTGGGT
>Tupaia_chinensis
GGCCTGGTTCTTCCATGGGGA-----AGGCAGACACCAG------------------CAGCGTGCCCTCCAGTTATGCAA
-TGCTAATCCTGAGAGCAGAGCCAGG-TGGGATAGACACA--GCAGTGCTCCTTGCAGATAAGACACGAA--GGGTCTGC
TCCTGGGTCCAGGTCCTGCAGCACTTTCAGCAAAGATGGG-GTTTCTAGCAGG---------------------------
--------------------------------------------------------------------------------
--------------------------------------------------------------------------------
--------------------------------------------------------------------------------
--------------------------------------------------------------------------------
--------------------------------------------GGGCT---TTAGATCTCA--TCATTCTATCTGA---
TCTTTCCTGCCCTCTCACTATTCTCCTCAAGCTTGAACTGAGAGAACCTTGGTTTTTGCCTCAGCTTTGTCTTCGTCACC
ATTTGTGACAACCGAAGGAATTTTATGTGTGGTGAGAACAGGACCTTGGGACCCCTTGGATTTCAGGT------------
---CTGTGGTGAT-AAT
>Tupaia_belangeri
GGCCTGGTTCTTCCATGGGGA-----AGGCAGACACCAG------------------CAGCGTGCCCTCCAGTTATGCAA
-TGCTAATCCTGAGAGCAGAGCCAGG-TGGGATAGACACA--GCAGTGCTCCTTGCAGATAAGACACGAA--GGGTCTGC
TCCTGGGTCCAGGTCCTGCAGCACTTTCAGCAAAGATGGG-GTTTCTAGCAGG---------------------------
--------------------------------------------------------------------------------
--------------------------------------------------------------------------------
--------------------------------------------------------------------------------
--------------------------------------------------------------------------------
--------------------------------------------GGGCT---TTAGATCTCA--TCATTCTATCTGA---
TCTTTCCTGCCCTCTCACTATTCTCCTCAAGCTTGAACTGAGAGAACCTTGATTTTTGCCTCAGCTTTGTCTTCGTCACC
ATTCGTGACAACCGAAGGAATTTTATGCGTGGTGAGAACAGGACCTTGGGACCCCTTGGATTTCAGGT------------
---CTGTGGTGAT-AAT
>Tupaia_tana
GGCCTGGTTCTTCCATGGGGA-----------GAACCAGGCAGGGAGCAGACACCAGCAGTGTGCCCTCCAGTTATGCAA
-TGCTAATCCTGAGAGCAGAGCCAGG-TGGGATAGACACA--GCAGTGCTTCTTGCAGATAAGACACGAA--GGGTCTGC
TCCTGGGCCCAGGTCCTGCAGCACTTTCAGCAGAGATGGG-GTTTCTAGCAGG---------------------------
--------------------------------------------------------------------------------
--------------------------------------------------------------------------------
--------------------------------------------------------------------------------
--------------------------------------------------------------------------------
--------------------------------------------GGGCT---TTAGATCTCA--TCATTCTATCTGA---
TCTTTCCTGCCCTCTCACTATTCTCCTCAAGCTTGAACTGAGAGAACCTTGATTTTTGCCTCAGCTTTGTCTTCATCACC
ATTTGTGACAACTGAAAGAATTTTATGTGTGGTGAGAACAGGACCTTGGCACCCCTTGGACTTCAGGT------------
---CTGTGGCGAT-AAT
>Cavia_porcellus
GAGCCTATTCGGCTGGAGGGC-------CTGGGGAGCAGACGAGGCAAGG---CGTCCAAGGTCCCTTGCAGGTGAGCAA
-TGCTGCATTCAAGTGTAG-GCTGGGCTGAGAAAACCCAAG----TTGCTTCTTGCAGAGCAGCTGGGG--------TGC
TCCTCACTCGGGGCCTTGCAGC---TTGGGCAGAGAAGGAAGTTCCCAGCCGC---------------------------
--------------------------------------------------------------------------------
--------------------------------------------------------------------------------
--------------------------------------------------------------------------------
--------------------------------------------------------------------------------
--------------------------------------------GGGCT---CTGGGTCCCAGGCTTCCTCATCTGATCC
TCCCACTC-TCCCTTCACCACTGGCCTCTTGTTTGACCTGATTGAGTGTTTGTTTTTGTCTCCCCTTTGTCCTTGTCACC
ATGTGT-ACAGTTGGAGGAATTCTATGTGTGGTAAGAACAGGGCCACGGGACCCCACAGTCTACAGCT-GTGTCCATGT-
GATCGGTCAGTGTGGAC
>Heterocephalus_glaber
GGGCCTGTTCCACTGTGGGGG--ACAAGGTGGAGAGCAG----------G---CATCCACGGTCCCCTGCAGGTGAGCAG
-TGCTAAACTTAAGTGCAG-GCTGGGCTGAGG-AAACCCAGAGC--TGCCTCTTAAAGATCAGAT-------GGGGCTGC
TGTTCACTCCAGGTCTTGGAGG--TTTCCACAAAGAAGGAAGTTCCCAGCAGG---------------------------
--------------------------------------------------------------------------------
--------------------------------------------------------------------------------
--------------------------------------------------------------------------------
--------------------------------------------------------------------------------
--------------------------------------------GGGCT---TTTGGTCCCA--G-ACTTCATCTGATCC
TCC-TCTTCTCCCTTTACTGTTGTCTTCTTGTTTTATCTGAAAGAGCCTTCATTTTTATCTCTGCTTTGTCCTTGTCACC
ATTTGT-ACACTTCGACGCAATCTATGTATGGTGAGAACAAGACCATGGGACACCTCAGTCTTCATAT-GTGTCCATTTG
GATCTGTGGGTGTGAAC
>Oryctolagus_cuniculus
GG----ATTCTTCCATGGGGACAACAAGGCAGGGGACAGAT--------G---T------------CTCCAGCTGTGCAG
-TGCTAATACCTAGAGCAG-GCTGGGCTGGAGTAAGCA----GCACTG-TTCTTGCCGATGAGATGGGGAAGGGGAGGGT
TCTTGGCCCCAGGTCCTGCAGCACGTTGAGTGGAGAGAGAGGCATCTGGTGAC---------------------------
--------------------------------------------------------------------------------
--------------------------------------------------------------------------------
--------------------------------------------------------------------------------
--------------------------------------------------------------------------------
--------------------------------------------GGGCT---CCCCACCCCT--TGGCTCCTTCTGCTCC
TCCTTCTTGCTCCTCCGCTCCCCTCCTGA----CAAAAGGACAAA------------GCCTCTGTCTTGTCATCATCACC
AAT-GGGACAATTGATGGAATTCTACG--TGGTGACAAGAGGACTGTCGGACCCCTTAGATGTAAGATGGTGTCCTTTTG
GGTCTGCAGGCAGGGAT
>Equus_caballus
GGTCCAGTACACCCA-------------GCAGGGAGCAGAC------------CAGCCAGGGTCCCCTCTGGTTGTGCAA
-TGCTAATCCTGAGGGCAG-GCCCGGCTGAGATAAACGCCGAGCACTGTTTCTTGCAGATAAGATGTGAG--GGGTCTGC
TCGTGG-TCCAGGCCC----------TTAGCCAAGACGGATCATTCCAACAG----------------------------
--------------------------------------------------------------------------------
--------------------------------------------------------------------------------
--------------------------------------------------------------------------------
--------------------------------------------------------------------------------
--------------------------------------------GAGCT---TCAGGTCTCA--T-GTTCTGTCTCATCC
TCTTTCTTGCCCCTTCCCTGTGTTCCTGAAGCTTGAACTGAGAGAACCTCGCTTTTTACTTCTGCTTTGTCCTTGTCACC
ATTTGTGACAACTGAGGGAATTCTGTGTGTGGTGAGAACAGGAGCATAGCACCCCTTAGCATTCAGAT-CTGTCCGTTTG
GATCCTTAG------AT


>Marker Euarch3

>MLT1A1
--------------------------------------------------------------------------------
--------------------------------------------------------------------------------
----------------------------------------------------------------------------TGTC
TTAGTCCATTTGT-GCTGCTATAACAAAATACCTGAGACTGGGTAATTTATAAAGA----ACAGAAATTTATTTCTCACA
GTTCTGGAGGCTGGGAAGTCCAAGATCAAGGCGCCAGCAGGTTCGGTGTCTGGTGAGGGCCTGNTCTCTGCTTCCAAGAT
GGCGCCT----TGTTGCTGCATCCTC------CAGAGGG-----------------GAGGAACGCTG-TGTCCTCACATG
GCAGAAGAG-CAGAAGGGCAAGAAGGGCCAAACTCACTCCNTCAAGCCCCTTTTATAAGGGCNCTAATCCCATTCATGAG
GGAGGAGCCCTCATGACCTAATCACCTC-CTAAAGGCCCCACCTCTTAATACTGTCGCATTGGGGATTAAGTTTCAACAC
ATGAATTTTGGAGGGGACACAAACATTCAAACCATAGCA-----------------------------------------
--------------------------------------------------------------------------------
--------------------------------------------------------------------------------
--------------------------------------------------------------------------------
--------------------------------------------------------------------------------
--------------------------------------------------------------------------------
--------------------------------------------------------------------------------
--------------------------------------------------------------------------------
--------------------------------------------------------------------------------
--------------------------------------------------------------------------------
--------------------------------------------------------------------------------
--------------------------------------------------------------------------------
--------------------------------------------------------------------------------
--------------------------------------------------------------------------------
--------------------------------------------------------------------------------
--------------------------------------------------------------------------------
--------------------------------------------------------------------------------
--------------------------------------------------------------------------------
--------------------------------------------------------------------------------
--------------------------------------------------------------------------------
--------------------------------------------------------------------------------
--------------------------------------------------------------------------------
--------------------------------------------------------------------------------
--------------------------------------------------------------------------------
--------------------------------------------------------------------------------
--------------------------------------------------------------------------------
--------------------------------------------------------------------------------
--------------------------------------------------------------------------------
--------------------------------------------------------------------------------
--------------------------------------------------------------------------------
--------------------------------------------------------------------------------
--------------------------------------------------------------------------------
--------------------------------------------------------------------------------
--------------------------------------------------------------------------------
--------------------------------------------------------------------------------
--------------------------------------------------------------------------------
--------------------------------------------------------------------------------
--------------------------------------------------------------------------------
--------------------------------------------------------------------------------
--------------------------------------------------------------------------------
--------------------------------------------------------------------------------
--------------------------------------------------------------------------------
--------------------------------------------------------------------------------
--------------------------------------------------------------------------------
--------------------------------------------------------------------------------
--------------------------------------------------------------------------------
--------------------------------------------------------------------------------
--------------------------------------------------------------------------------
--------------------------------------------------------------------------------
--------------------------------------------------------------------------------
--------------------------------------------------------------------------------
--------------------------------------------------------------------------------
--------------------------------------------------------------------------------
--------------------------------------------------------------------------------
--------------------------------------------------------------------------------
--------------------------------------------------------------------------------
--------------------------------------------------------------------------------
--------------------------------------------------------------------------------
--------------------------------------------------------------------------------
--------------------------------------------------------------------------------
--------------------------------------------------------------------------------
--------------------------------------------------------------------------------
--------------------------------------------------------------------------------
--------------------------------------------------------------------------------
--------------------------------------------------------------------------------
--------------------------------------------------------------------------------
--------------------------------------------------------------------------------
--------------------------------------------------------------------------------
--------------------------------------------------------------------------------
--------------------------------------------------------------------------------
--------------------------------------------------------------------------------
--------------------------------------------------------------------------------
--------------------------------------------------------------------------------
--------------------------------------------------------------------------------
--------------------------------------------------------------------------------
--------------------------------------------------------------------------------
--------------------------------------------------------------------------------
--------------------------------------------------------------------------------
--------------------------------------------------------------------------------
--------------------------------------------------------------------------------
--------------------------------------------------------------------------------
--------------------------------------------------------------------------------
--------------------------------------------------------------------------------
--------------------------------------------------------------------------------
--------------------------------------------------------------------------------
--------------------------------------------------------------------------------
--------------------------------------------------------------------------------
--------------------------------------------------------------------------------
--------------------------------------------------------------------------------
--------------------------------------------------------------------------------
--------------------------------------------------------------------------------
--------------------------------------------------------------------------------
--------------------------------------------------------------------------------
--------------------------------------------------------------------------------
--------------------------------------------------------------------------------
--------------------------------------------------------------------------------
--------------------------------------------------------------------------------
--------------------------------------------------------------------------------
--------------------------------------------------------------------------------
--------------------------------------------------------------------------------
--------------------------------------------------------------------------------
--------------------------------------------------------------------------------
--------------------------------------------------------------------------------
--------------------------------------------------------------------------------
--------------------------------------------------------------------------------
--------------------------------------------------------------------------------
--------------------------------------------------------------------------------
--------------------------------------------------------------------------------
--------------------------------------------------------------------------------
--------------------------------------------------------------------------------
--------------------------------------------------------------------------------
--------------------------------------------------------------------------------
--------------------------------------------------------------------------------
--------------------------------------------------------------------------------
--------------------------------------------------------------------------------
--------------------------------------------------------------------------------
--------------------------------------------------------------------------------
--------------------------------------------------------------------------------
--------------------------------------------------------------------------------
--------------------------------------------------------------------------------
--------------------------------------------------------------------------------
--------------------------------------------------------------------------------
--------------------------------------------------------------------------------
--------------------------------------------------------------------------------
--------------------------------------------------------------------------------
--------------------------------------------------------------------------------
--------------------------------------------------------------------------------
--------------------------------------------------------------------------------
--------------------------------------------------------------------------------
--------------------------------------------------------------------------------
--------------------------------------------------------------------------------
--------------------------------------------------------------------------------
--------------------------------------------------------------------------------
--------------------------------------------------------------------------------
--------------------------------------------------------------------------------
--------------------------------------------------------------------------------
--------------------------------------------------------------------------------
--------------------------------------------------------------------------------
--------------------------------------------------------------------------------
--------------------------------------------------------------------------------
--------------------------------------------------------------------------------
--------------------------------------------------------------------------------
--------------------------------------------------------------------------------
--------------------------------------------------------------------------------
--------------------------------------------------------------------------------
--------------------------------------------------------------------------------
--------------------------------------------------------------------------------
--------------------------------------------------------------------------------
--------------------------------------------------------------------------------
--------------------------------------------------------------------------------
--------------------------------------------------------------------------------
--------------------------------------------------------------------------------
--------------------------------------------------------------------------------
--------------------------------------------------------------------------------
--------------------------------------------------------------------------------
--------------------------------------------------------------------------------
----------------
>Homo_sapiens
CAACAAGCAGTCCCAGTTAATCTGGCAATTCCAAGCTTTGCAGCTCTTATACTCAGACATGGAAAGATCATCAGAATGAA
T---GCAAGAAGGGTGGGCAGTAG-AAAATTTGAG-------AAGAGATGATGGGTAACTTTTGTC-------------C
CCTCACAATCCCCCTCCTGAGAGAGGGTACACAGGACA-CTTAGTTTCTTTCATGGCAGGGATTAG---ATTT---TGTC
TTAGTTCATTCATGGCTGCTATAATAAAATATCTTAGATTGGGTTATTTATCAATACGTTATAGAAATTTATTTC-CACA
GTTTTGGAGGCTGGGAAGTCAGAAATCAAGGCACTGGCAGATTTAGTGTCTGGTGAGGGCTT-CTCTCTGATTCCAAGAT
GGTGCTTGGAATGTTGCTG-------------------------------------------------TGTCCTCATATG
GCAGAAGAGATGGAAACACCAGACAG----------CTCTCTGAAGACTCTTTTATAAGGGCATTAATTCCACTCACAAG
GGTAGAATCCTTATGATTTAATCACTTCTCAAAAGGCCCCACTGCTTAATACCATTGC-TTAGGATTTAAGTTCCAAC--
ATGAATTTTAGA-GGGACACATACATTCAAATCCTAGCAG---ATTT---AAACTTGATG---TT------ATCATCATT
TACCACAGCAACAGCAAAAACAAACAAAACAAAAAACAAAAAAAATCTCCCTATGGAGACATTTTGAAAAGGCACCTCC-
--ATGTTCATAGTTAAAGG-------------------------------------------------------------
--------------------------------------------------------------------------------
--------------------------------------------------------------------------------
--------------------------------------------------------------------------------
--------------------------------------------------------------------------------
--------------------------------------------------------------------------------
--------------------------------------------------------------------------------
--------------------------------------------------------------------------------
--------------------------------------------------------------------------------
--------------------------------------------------------------------------------
--------------------------------------------------------------------------------
--------------------------------------------------------------------------------
--------------------------------------------------------------------------------
--------------------------------------------------------------------------------
--------------------------------------------------------------------------------
--------------------------------------------------------------------------------
--------------------------------------------------------------------------------
--------------------------------------------------------------------------------
--------------------------------------------------------------------------------
--------------------------------------------------------------------------------
--------------------------------------------------------------------------------
--------------------------------------------------------------------------------
--------------------------------------------------------------------------------
--------------------------------------------------------------------------------
--------------------------------------------------------------------------------
--------------------------------------------------------------------------------
--------------------------------------------------------------------------------
--------------------------------------------------------------------------------
--------------------------------------------------------------------------------
--------------------------------------------------------------------------------
--------------------------------------------------------------------------------
--------------------------------------------------------------------------------
--------------------------------------------------------------------------------
--------------------------------------------------------------------------------
--------------------------------------------------------------------------------
--------------------------------------------------------------------------------
--------------------------------------------------------------------------------
--------------------------------------------------------------------------------
--------------------------------------------------------------------------------
--------------------------------------------------------------------------------
--------------------------------------------------------------------------------
--------------------------------------------------------------------------------
--------------------------------------------------------------------------------
--------------------------------------------------------------------------------
--------------------------------------------------------------------------------
--------------------------------------------------------------------------------
--------------------------------------------------------------------------------
--------------------------------------------------------------------------------
--------------------------------------------------------------------------------
--------------------------------------------------------------------------------
--------------------------------------------------------------------------------
--------------------------------------------------------------------------------
--------------------------------------------------------------------------------
--------------------------------------------------------------------------------
--------------------------------------------------------------------------------
--------------------------------------------------------------------------------
--------------------------------------------------------------------------------
--------------------------------------------------------------------------------
--------------------------------------------------------------------------------
--------------------------------------------------------------------------------
--------------------------------------------------------------------------------
--------------------------------------------------------------------------------
--------------------------------------------------------------------------------
--------------------------------------------------------------------------------
--------------------------------------------------------------------------------
--------------------------------------------------------------------------------
--------------------------------------------------------------------------------
--------------------------------------------------------------------------------
--------------------------------------------------------------------------------
--------------------------------------------------------------------------------
--------------------------------------------------------------------------------
--------------------------------------------------------------------------------
--------------------------------------------------------------------------------
--------------------------------------------------------------------------------
--------------------------------------------------------------------------------
--------------------------------------------------------------------------------
--------------------------------------------------------------------------------
--------------------------------------------------------------------------------
--------------------------------------------------------------------------------
--------------------------------------------------------------------------------
--------------------------------------------------------------------------------
--------------------------------------------------------------------------------
--------------------------------------------------------------------------------
--------------------------------------------------------------------------------
--------------------------------------------------------------------------------
--------------------------------------------------------------------------------
--------------------------------------------------------------------------------
--------------------------------------------------------------------------------
--------------------------------------------------------------------------------
--------------------------------------------------------------------------------
--------------------------------------------------------------------------------
--------------------------------------------------------------------------------
--------------------------------------------------------------------------------
--------------------------------------------------------------------------------
--------------------------------------------------------------------------------
--------------------------------------------------------------------------------
--------------------------------------------------------------------------------
--------------------------------------------------------------------------------
--------------------------------------------------------------------------------
--------------------------------------------------------------------------------
--------------------------------------------------------------------------------
--------------------------------------------------------------------------------
--------------------------------------------------------------------------------
--------------------------------------------------------------------------------
--------------------------------------------------------------------------------
--------------------------------------------------------------------------------
--------------------------------------------------------------------------------
--------------------------------------------------------------------------------
--------------------------------------------------------------------------------
--------------------------------------------------------------------------------
--------------------------------------------------------------------------------
--------------------------------------------------------------------------------
--------------------------------------------------------------------------------
--------------------------------------------------------------------------------
--------------------------------------------------------------------------------
--------------------------------------------------------------------------------
--------------------------------------------------------------------------------
--------------------------------------------------------------------------------
--------------------------------------------------------------------------------
--------------------------------------------------------------------------------
--------------------------------------------------------------------------------
--------------------------------------------------------------------------------
--------------------------------------------------------------------------------
--------------------------------------------------------------------------------
--------------------------------------------------------------------------------
--------------------------------------------------------------------------------
--------------------------------------------------------------------------------
--------------------------------------------------------------------------------
--------------------------------------------------------------------------------
--------------------------------------------------------------------------------
--------------------------------------------------------------------------------
--------------------------------------------------------------------------------
--------------------------------------------------------------------------------
--------------------------------------------------------------------------------
--------------------------------------------------------------------------------
--------------------------------------------------------------------------------
--------------------------------------------------------------------------------
--------------------------------------------------------------------------------
--------------------------------------------------------------------------------
--------------------------------------------------------------------------------
--------------------------------------------------------------------------------
--------------------------------------------------------------------------------
--------------------------------------------------------------------------------
--------------------------------------------------------------------------------
--------------------------------------------------------------------------------
--------------------------------------------------------------------------------
--------------------------------------------------------------------------------
--------------------------------------------------------------------------------
--------------------------------------------------------------------------------
--------------------------------------------------------------------------------
-------------------------------TACTTGACATGGCTGATGATTTGTA------------------------
--------------------------------------------------------------------------------
--------------------------------------------------------------------------------
---------------------------------TAGCCCTTTTTCCCCCTTCTCCTTTTGTGGTATCT-GCCTTGCATGT
GGTGAA----TACCTG
>Otolemur_garnettii
CAACAAGTGGCCTAAATTAATCTGGTGTTTCCAACTTTTGCAGCTCTT-TACTCAGATGTGTAAAGTTCATCAAAATGCG
TAAAAGCAAAAGGGTGGGCAGGAGAAAAATTTGAGAA---GGGAGAAATGATGGGCAACCCCTGTT-------------C
CTTCA-AATCCCCCTTTTGAGAGACGGTACAGAGGACA-C--ATTTTCTTTCATGGCAGGGATTAG---ATTT---CGTC
TTAGTTTGTTCAG-GCTGCTATAACGAAATACCTTAGACTGAGTCATTTATAAACACATAATAGAAATTTACTTC-CAC-
-------AGGCTGGGAAATCAGAAATCAAGGTGCTGGCAGATTTGGTGCCCGGTCAGAGCTT-CTCCCTGCTTCAGAGAT
GGTTCCC----TGCTGCTATGTCCTTACATGGCAAAAGG-----------------GACAAATGCTG-TGTCCTCACACA
G-----------GAAGGGCCAGA-AG----------CTCT---GAGGCCTTTATATAAGGGTGTTAAGTCCACTCATGAG
GGCAGAACCCCCATGACTTAATCACTTCTCCAAAGACCCCACTTCCTACAATAGTCCCCTTAGGGTTTAAGTTTCAACCT
GTGAATTTTGGA-GGAACACATACATTCAAACTGTAAC-----ATTT---GAACTTGATGTTAAA------ATCACCATT
GACCAC----ACAAAAAAACC-----------CAACCCTGTA----TTCACCTGGGAGACGCTCGGAAAAGACACCTCC-
--ATGTTCATAGCTTAAGG-------------------------------------------------------------
--------------------------------------------------------------------------------
--------------------------------------------------------------------------------
--------------------------------------------------------------------------------
--------------------------------------------------------------------------------
--------------------------------------------------------------------------------
--------------------------------------------------------------------------------
--------------------------------------------------------------------------------
--------------------------------------------------------------------------------
--------------------------------------------------------------------------------
--------------------------------------------------------------------------------
--------------------------------------------------------------------------------
--------------------------------------------------------------------------------
--------------------------------------------------------------------------------
--------------------------------------------------------------------------------
--------------------------------------------------------------------------------
--------------------------------------------------------------------------------
--------------------------------------------------------------------------------
--------------------------------------------------------------------------------
--------------------------------------------------------------------------------
--------------------------------------------------------------------------------
--------------------------------------------------------------------------------
--------------------------------------------------------------------------------
--------------------------------------------------------------------------------
--------------------------------------------------------------------------------
--------------------------------------------------------------------------------
--------------------------------------------------------------------------------
--------------------------------------------------------------------------------
--------------------------------------------------------------------------------
--------------------------------------------------------------------------------
--------------------------------------------------------------------------------
--------------------------------------------------------------------------------
--------------------------------------------------------------------------------
--------------------------------------------------------------------------------
--------------------------------------------------------------------------------
--------------------------------------------------------------------------------
--------------------------------------------------------------------------------
--------------------------------------------------------------------------------
--------------------------------------------------------------------------------
--------------------------------------------------------------------------------
--------------------------------------------------------------------------------
--------------------------------------------------------------------------------
--------------------------------------------------------------------------------
--------------------------------------------------------------------------------
--------------------------------------------------------------------------------
--------------------------------------------------------------------------------
--------------------------------------------------------------------------------
--------------------------------------------------------------------------------
--------------------------------------------------------------------------------
--------------------------------------------------------------------------------
--------------------------------------------------------------------------------
--------------------------------------------------------------------------------
--------------------------------------------------------------------------------
--------------------------------------------------------------------------------
--------------------------------------------------------------------------------
--------------------------------------------------------------------------------
--------------------------------------------------------------------------------
--------------------------------------------------------------------------------
--------------------------------------------------------------------------------
--------------------------------------------------------------------------------
--------------------------------------------------------------------------------
--------------------------------------------------------------------------------
--------------------------------------------------------------------------------
--------------------------------------------------------------------------------
--------------------------------------------------------------------------------
--------------------------------------------------------------------------------
--------------------------------------------------------------------------------
--------------------------------------------------------------------------------
--------------------------------------------------------------------------------
--------------------------------------------------------------------------------
--------------------------------------------------------------------------------
--------------------------------------------------------------------------------
--------------------------------------------------------------------------------
--------------------------------------------------------------------------------
--------------------------------------------------------------------------------
--------------------------------------------------------------------------------
--------------------------------------------------------------------------------
--------------------------------------------------------------------------------
--------------------------------------------------------------------------------
--------------------------------------------------------------------------------
--------------------------------------------------------------------------------
--------------------------------------------------------------------------------
--------------------------------------------------------------------------------
--------------------------------------------------------------------------------
--------------------------------------------------------------------------------
--------------------------------------------------------------------------------
--------------------------------------------------------------------------------
--------------------------------------------------------------------------------
--------------------------------------------------------------------------------
--------------------------------------------------------------------------------
--------------------------------------------------------------------------------
--------------------------------------------------------------------------------
--------------------------------------------------------------------------------
--------------------------------------------------------------------------------
--------------------------------------------------------------------------------
--------------------------------------------------------------------------------
--------------------------------------------------------------------------------
--------------------------------------------------------------------------------
--------------------------------------------------------------------------------
--------------------------------------------------------------------------------
--------------------------------------------------------------------------------
--------------------------------------------------------------------------------
--------------------------------------------------------------------------------
--------------------------------------------------------------------------------
--------------------------------------------------------------------------------
--------------------------------------------------------------------------------
--------------------------------------------------------------------------------
--------------------------------------------------------------------------------
--------------------------------------------------------------------------------
--------------------------------------------------------------------------------
--------------------------------------------------------------------------------
--------------------------------------------------------------------------------
--------------------------------------------------------------------------------
--------------------------------------------------------------------------------
--------------------------------------------------------------------------------
--------------------------------------------------------------------------------
--------------------------------------------------------------------------------
--------------------------------------------------------------------------------
--------------------------------------------------------------------------------
--------------------------------------------------------------------------------
--------------------------------------------------------------------------------
--------------------------------------------------------------------------------
--------------------------------------------------------------------------------
--------------------------------------------------------------------------------
--------------------------------------------------------------------------------
--------------------------------------------------------------------------------
--------------------------------------------------------------------------------
--------------------------------------------------------------------------------
--------------------------------------------------------------------------------
--------------------------------------------------------------------------------
--------------------------------------------------------------------------------
--------------------------------------------------------------------------------
--------------------------------------------------------------------------------
--------------------------------------------------------------------------------
--------------------------------------------------------------------------------
--------------------------------------------------------------------------------
--------------------------------------------------------------------------------
--------------------------------------------------------------------------------
--------------------------------------------------------------------------------
--------------------------------------------------------------------------------
--------------------------------------------------------------------------------
--------------------------------------------------------------------------------
--------------------------------------------------------------------------------
--------------------------------------------------------------------------------
--------------------------------------------------------------------------------
--------------------------------------------------------------------------------
--------------------------------------------------------------------------------
--------------------------------------------------------------------------------
--------------------------------------------------------------------------------
--------------------------------------------------------------------------------
-------------------------------TATTTGACATGGCTGGTGATTTGTATACCGACAATCCCTGAGTTACAAA
TATCTGACTTACATACAACTTGCATTTGTGAAGAAAGGCTATTACAGGAAGTCCCCGGGATGTGCAGTAATGTCCCCTTA
CAAGTGGAGGCTTTTATAGGTAACAGGTAAATGTACCTGTTTCAACCTTCATACAGATTCAACTTAAGAACAAACCTATA
GAACTTATTTCATTCATAACCCAGTACTGCCTGTAGTTCTTTT--TCCCTTTTTCTCTTGTGCCATCT-ACCTTGCTTGT
TCTGAA----TATCTG
>Galeopterus_variegatus
CAGCAAGCAGCCTCAGTTAATCTGGCATTTCCAAGCTTTGCAGCTCCTATACTCAGACATGGAAAGATTATCAGAA----
----AGAAGAAAGGTGGGCAGTAG-AAAGATTGAGAA---GAAAGAAATGATGAGTAATTCCTATC-------------T
CCTCATAATCCCCCTTCTGAGAGACGGTACGGAGAACA-CTTAATTTCTTTCATGGCAGGGATTAG---ATTT---TGTT
TCAGTGCATTCAT-GCTGCTGTAACCAAGTACCTTAGACTGGA-AATTCATAAATA----ACAGAAATTTATTTCTCACA
GTTTGGGAGGCTGGGAAGTCAGAGATCAAGGCGCCAGCAGATTCACTGTCTTGCAAGGGCTCACTCTCTGCTTCCAAGAT
GCTGCCT----TGTTGCTGTGTCCACACATGGAAGAAGGGCAAAAGGTCAGAAAGAGACAAACACTGTTGTCCTCACATG
GCAGAAGAGATGGAAGGGATAGGCAG----------CTCTCTGAAGTCTCTTTTATAAGGGCATTAATCCCATTTACAAG
GGCAGAACCCTCAGGACTTAATCCCTTCTCCAAAACCCCTACTTCTTAATATC-----------------TCTCCAACAT
ACGACTTTTGAA-GAGACACATAC--------CATACCAG---ATTT---GACCTTGATGTCATC------ATCATCATC
AAACACAGCAACAGCAAAAACAAG------AAATAACCTATA----CCTGCTGTAGAGACATTTTGGGAAGGTACCTTT-
--GTGTTCATAGTTAAAGC-------------------------------------------------------------
--------------------------------------------------------------------------------
--------------------------------------------------------------------------------
--------------------------------------------------------------------------------
--------------------------------------------------------------------------------
--------------------------------------------------------------------------------
--------------------------------------------------------------------------------
--------------------------------------------------------------------------------
--------------------------------------------------------------------------------
--------------------------------------------------------------------------------
--------------------------------------------------------------------------------
--------------------------------------------------------------------------------
--------------------------------------------------------------------------------
--------------------------------------------------------------------------------
--------------------------------------------------------------------------------
--------------------------------------------------------------------------------
--------------------------------------------------------------------------------
--------------------------------------------------------------------------------
--------------------------------------------------------------------------------
--------------------------------------------------------------------------------
--------------------------------------------------------------------------------
--------------------------------------------------------------------------------
--------------------------------------------------------------------------------
--------------------------------------------------------------------------------
--------------------------------------------------------------------------------
--------------------------------------------------------------------------------
--------------------------------------------------------------------------------
--------------------------------------------------------------------------------
--------------------------------------------------------------------------------
--------------------------------------------------------------------------------
--------------------------------------------------------------------------------
--------------------------------------------------------------------------------
--------------------------------------------------------------------------------
--------------------------------------------------------------------------------
--------------------------------------------------------------------------------
--------------------------------------------------------------------------------
--------------------------------------------------------------------------------
--------------------------------------------------------------------------------
--------------------------------------------------------------------------------
--------------------------------------------------------------------------------
--------------------------------------------------------------------------------
--------------------------------------------------------------------------------
--------------------------------------------------------------------------------
--------------------------------------------------------------------------------
--------------------------------------------------------------------------------
--------------------------------------------------------------------------------
--------------------------------------------------------------------------------
--------------------------------------------------------------------------------
--------------------------------------------------------------------------------
--------------------------------------------------------------------------------
--------------------------------------------------------------------------------
--------------------------------------------------------------------------------
--------------------------------------------------------------------------------
--------------------------------------------------------------------------------
--------------------------------------------------------------------------------
--------------------------------------------------------------------------------
--------------------------------------------------------------------------------
--------------------------------------------------------------------------------
--------------------------------------------------------------------------------
--------------------------------------------------------------------------------
--------------------------------------------------------------------------------
--------------------------------------------------------------------------------
--------------------------------------------------------------------------------
--------------------------------------------------------------------------------
--------------------------------------------------------------------------------
--------------------------------------------------------------------------------
--------------------------------------------------------------------------------
--------------------------------------------------------------------------------
--------------------------------------------------------------------------------
--------------------------------------------------------------------------------
--------------------------------------------------------------------------------
--------------------------------------------------------------------------------
--------------------------------------------------------------------------------
--------------------------------------------------------------------------------
--------------------------------------------------------------------------------
--------------------------------------------------------------------------------
--------------------------------------------------------------------------------
--------------------------------------------------------------------------------
--------------------------------------------------------------------------------
--------------------------------------------------------------------------------
--------------------------------------------------------------------------------
--------------------------------------------------------------------------------
--------------------------------------------------------------------------------
--------------------------------------------------------------------------------
--------------------------------------------------------------------------------
--------------------------------------------------------------------------------
--------------------------------------------------------------------------------
--------------------------------------------------------------------------------
--------------------------------------------------------------------------------
--------------------------------------------------------------------------------
--------------------------------------------------------------------------------
--------------------------------------------------------------------------------
--------------------------------------------------------------------------------
--------------------------------------------------------------------------------
--------------------------------------------------------------------------------
--------------------------------------------------------------------------------
--------------------------------------------------------------------------------
--------------------------------------------------------------------------------
--------------------------------------------------------------------------------
--------------------------------------------------------------------------------
--------------------------------------------------------------------------------
--------------------------------------------------------------------------------
--------------------------------------------------------------------------------
--------------------------------------------------------------------------------
--------------------------------------------------------------------------------
--------------------------------------------------------------------------------
--------------------------------------------------------------------------------
--------------------------------------------------------------------------------
--------------------------------------------------------------------------------
--------------------------------------------------------------------------------
--------------------------------------------------------------------------------
--------------------------------------------------------------------------------
--------------------------------------------------------------------------------
--------------------------------------------------------------------------------
--------------------------------------------------------------------------------
--------------------------------------------------------------------------------
--------------------------------------------------------------------------------
--------------------------------------------------------------------------------
--------------------------------------------------------------------------------
--------------------------------------------------------------------------------
--------------------------------------------------------------------------------
--------------------------------------------------------------------------------
--------------------------------------------------------------------------------
--------------------------------------------------------------------------------
--------------------------------------------------------------------------------
--------------------------------------------------------------------------------
--------------------------------------------------------------------------------
--------------------------------------------------------------------------------
--------------------------------------------------------------------------------
--------------------------------------------------------------------------------
--------------------------------------------------------------------------------
--------------------------------------------------------------------------------
--------------------------------------------------------------------------------
--------------------------------------------------------------------------------
--------------------------------------------------------------------------------
--------------------------------------------------------------------------------
--------------------------------------------------------------------------------
--------------------------------------------------------------------------------
--------------------------------------------------------------------------------
--------------------------------------------------------------------------------
--------------------------------------------------------------------------------
--------------------------------------------------------------------------------
--------------------------------------------------------------------------------
--------------------------------------------------------------------------------
--------------------------------------------------------------------------------
--------------------------------------------------------------------------------
--------------------------------------------------------------------------------
--------------------------------------------------------------------------------
--------------------------------------------------------------------------------
--------------------------------------------------------------------------------
-------------------------------TACTTGAAATGGCTGGTGATTCACG------------------------
--------------------------------------------------------------------------------
--------------------------------------------------------------------------------
---------------------------------TAGTTCTTTT--CCCCTTCTCCTTTTGTGCCATCT-GCTTTGCATGT
CCTGAG----TATTTG
>Tupaia_chinensis
CA-CAAGTGGCCTCAGTTCATCTGTAATTTTCAAGCTTTGCAACTC-TATACTTAGACATCGAAAGATAATTGGAATATG
TCAAAGAAGAAAGGTAAGCAGTAG-AAAATTTGAA-------AAGAAATGATGA-TGGCTCATATCATCATCTCTGACTC
CCTCATAATCCTCCATCTGAGAGACGATACAGAGGACA-CTTATGTTCTTTCATTGCAGGGATTAG--------------
--------------------------------------------------------------------------------
--------------------------------------------------------------------------------
--------------------------------------------------------------------------------
--------------------------------------------------------------------------------
--------------------------------------------------------------------------------
-------------------------------------------ACTT---GAACCTGATGTCAT---------CATTGTT
AACCATAGCAACAGCAAAACTGGGGAA---AAAAAATCCATATA--TCTTTCATACAGACATTTTGAAAGGGTACCTCC-
--ACATTCATAGTTCAAGC-------------------------------------------------------------
--------------------------------------------------------------------------------
--------------------------------------------------------------------------------
--------------------------------------------------------------------------------
--------------------------------------------------------------------------------
--------------------------------------------------------------------------------
--------------------------------------------------------------------------------
--------------------------------------------------------------------------------
--------------------------------------------------------------------------------
--------------------------------------------------------------------------------
--------------------------------------------------------------------------------
--------------------------------------------------------------------------------
--------------------------------------------------------------------------------
--------------------------------------------------------------------------------
--------------------------------------------------------------------------------
--------------------------------------------------------------------------------
--------------------------------------------------------------------------------
--------------------------------------------------------------------------------
--------------------------------------------------------------------------------
--------------------------------------------------------------------------------
--------------------------------------------------------------------------------
--------------------------------------------------------------------------------
--------------------------------------------------------------------------------
--------------------------------------------------------------------------------
--------------------------------------------------------------------------------
--------------------------------------------------------------------------------
--------------------------------------------------------------------------------
--------------------------------------------------------------------------------
--------------------------------------------------------------------------------
--------------------------------------------------------------------------------
--------------------------------------------------------------------------------
--------------------------------------------------------------------------------
--------------------------------------------------------------------------------
--------------------------------------------------------------------------------
--------------------------------------------------------------------------------
--------------------------------------------------------------------------------
--------------------------------------------------------------------------------
--------------------------------------------------------------------------------
--------------------------------------------------------------------------------
--------------------------------------------------------------------------------
--------------------------------------------------------------------------------
--------------------------------------------------------------------------------
--------------------------------------------------------------------------------
--------------------------------------------------------------------------------
--------------------------------------------------------------------------------
--------------------------------------------------------------------------------
--------------------------------------------------------------------------------
--------------------------------------------------------------------------------
--------------------------------------------------------------------------------
--------------------------------------------------------------------------------
--------------------------------------------------------------------------------
--------------------------------------------------------------------------------
--------------------------------------------------------------------------------
--------------------------------------------------------------------------------
--------------------------------------------------------------------------------
--------------------------------------------------------------------------------
--------------------------------------------------------------------------------
--------------------------------------------------------------------------------
--------------------------------------------------------------------------------
--------------------------------------------------------------------------------
--------------------------------------------------------------------------------
--------------------------------------------------------------------------------
--------------------------------------------------------------------------------
--------------------------------------------------------------------------------
--------------------------------------------------------------------------------
--------------------------------------------------------------------------------
--------------------------------------------------------------------------------
--------------------------------------------------------------------------------
--------------------------------------------------------------------------------
--------------------------------------------------------------------------------
--------------------------------------------------------------------------------
--------------------------------------------------------------------------------
--------------------------------------------------------------------------------
--------------------------------------------------------------------------------
--------------------------------------------------------------------------------
--------------------------------------------------------------------------------
--------------------------------------------------------------------------------
--------------------------------------------------------------------------------
--------------------------------------------------------------------------------
--------------------------------------------------------------------------------
--------------------------------------------------------------------------------
--------------------------------------------------------------------------------
--------------------------------------------------------------------------------
--------------------------------------------------------------------------------
--------------------------------------------------------------------------------
--------------------------------------------------------------------------------
--------------------------------------------------------------------------------
--------------------------------------------------------------------------------
--------------------------------------------------------------------------------
--------------------------------------------------------------------------------
--------------------------------------------------------------------------------
--------------------------------------------------------------------------------
--------------------------------------------------------------------------------
--------------------------------------------------------------------------------
--------------------------------------------------------------------------------
--------------------------------------------------------------------------------
--------------------------------------------------------------------------------
--------------------------------------------------------------------------------
--------------------------------------------------------------------------------
--------------------------------------------------------------------------------
--------------------------------------------------------------------------------
--------------------------------------------------------------------------------
--------------------------------------------------------------------------------
--------------------------------------------------------------------------------
--------------------------------------------------------------------------------
--------------------------------------------------------------------------------
--------------------------------------------------------------------------------
--------------------------------------------------------------------------------
--------------------------------------------------------------------------------
--------------------------------------------------------------------------------
--------------------------------------------------------------------------------
--------------------------------------------------------------------------------
--------------------------------------------------------------------------------
--------------------------------------------------------------------------------
--------------------------------------------------------------------------------
--------------------------------------------------------------------------------
--------------------------------------------------------------------------------
--------------------------------------------------------------------------------
--------------------------------------------------------------------------------
--------------------------------------------------------------------------------
--------------------------------------------------------------------------------
--------------------------------------------------------------------------------
--------------------------------------------------------------------------------
--------------------------------------------------------------------------------
--------------------------------------------------------------------------------
--------------------------------------------------------------------------------
--------------------------------------------------------------------------------
--------------------------------------------------------------------------------
--------------------------------------------------------------------------------
--------------------------------------------------------------------------------
--------------------------------------------------------------------------------
--------------------------------------------------------------------------------
--------------------------------------------------------------------------------
--------------------------------------------------------------------------------
--------------------------------------------------------------------------------
--------------------------------------------------------------------------------
--------------------------------------------------------------------------------
--------------------------------------------------------------------------------
--------------------------------------------------------------------------------
--------------------------------------------------------------------------------
--------------------------------------------------------------------------------
--------------------------------------------------------------------------------
--------------------------------------------------------------------------------
--------------------------------------------------------------------------------
--------------------------------------------------------------------------------
--------------------------------------------------------------------------------
--------------------------------------------------------------------------------
--------------------------------------------------------------------------------
--------------------------------------------------------------------------------
--------------------------------------------------------------------------------
-------------------------------TAGTTAACTTGGTTGATGATATA--------------------------
--------------------------------------------------------------------------------
--------------------------------------------------------------------------------
---------------------------------TAGTTCTTTT-CTCTCCTCTCCCTGTTTGCCATCT-GCATTGCATGT
CCAGAT----TACCTG
>Tupaia_tana
CA-CAAGTGGCCTCAGTTCATCTGTAATTTTCAAGCTTTGCAACTCTTATACTTAGACATCGAAAGATAATTGGAATATG
TCAAAGAAGAAAGGTGAGCAGTAG-AAAATTTGAG-------AAGAAATGATGA-TGGCTCCCGTCATCATCTCTGACTC
CCTCATAATCCTCCATCTGAGAGATGATACAGAGGACA-CTTATGTTCTCTCATTGCAGGGATTAG--------------
--------------------------------------------------------------------------------
--------------------------------------------------------------------------------
--------------------------------------------------------------------------------
--------------------------------------------------------------------------------
--------------------------------------------------------------------------------
-------------------------------------------ACTT---GAAACTGATGTCAT---------CATTGTT
AACCATAGCAACAGCAAAAATGGGG-----AAAAAATCCATATA--TCTGTCATAGAGACATTTTGAAAGGGTACCTCC-
--ACATTCGTAGTTCAAGC-------------------------------------------------------------
--------------------------------------------------------------------------------
--------------------------------------------------------------------------------
--------------------------------------------------------------------------------
--------------------------------------------------------------------------------
--------------------------------------------------------------------------------
--------------------------------------------------------------------------------
--------------------------------------------------------------------------------
--------------------------------------------------------------------------------
--------------------------------------------------------------------------------
--------------------------------------------------------------------------------
--------------------------------------------------------------------------------
--------------------------------------------------------------------------------
--------------------------------------------------------------------------------
--------------------------------------------------------------------------------
--------------------------------------------------------------------------------
--------------------------------------------------------------------------------
--------------------------------------------------------------------------------
--------------------------------------------------------------------------------
--------------------------------------------------------------------------------
--------------------------------------------------------------------------------
--------------------------------------------------------------------------------
--------------------------------------------------------------------------------
--------------------------------------------------------------------------------
--------------------------------------------------------------------------------
--------------------------------------------------------------------------------
--------------------------------------------------------------------------------
--------------------------------------------------------------------------------
--------------------------------------------------------------------------------
--------------------------------------------------------------------------------
--------------------------------------------------------------------------------
--------------------------------------------------------------------------------
--------------------------------------------------------------------------------
--------------------------------------------------------------------------------
--------------------------------------------------------------------------------
--------------------------------------------------------------------------------
--------------------------------------------------------------------------------
--------------------------------------------------------------------------------
--------------------------------------------------------------------------------
--------------------------------------------------------------------------------
--------------------------------------------------------------------------------
--------------------------------------------------------------------------------
--------------------------------------------------------------------------------
--------------------------------------------------------------------------------
--------------------------------------------------------------------------------
--------------------------------------------------------------------------------
--------------------------------------------------------------------------------
--------------------------------------------------------------------------------
--------------------------------------------------------------------------------
--------------------------------------------------------------------------------
--------------------------------------------------------------------------------
--------------------------------------------------------------------------------
--------------------------------------------------------------------------------
--------------------------------------------------------------------------------
--------------------------------------------------------------------------------
--------------------------------------------------------------------------------
--------------------------------------------------------------------------------
--------------------------------------------------------------------------------
--------------------------------------------------------------------------------
--------------------------------------------------------------------------------
--------------------------------------------------------------------------------
--------------------------------------------------------------------------------
--------------------------------------------------------------------------------
--------------------------------------------------------------------------------
--------------------------------------------------------------------------------
--------------------------------------------------------------------------------
--------------------------------------------------------------------------------
--------------------------------------------------------------------------------
--------------------------------------------------------------------------------
--------------------------------------------------------------------------------
--------------------------------------------------------------------------------
--------------------------------------------------------------------------------
--------------------------------------------------------------------------------
--------------------------------------------------------------------------------
--------------------------------------------------------------------------------
--------------------------------------------------------------------------------
--------------------------------------------------------------------------------
--------------------------------------------------------------------------------
--------------------------------------------------------------------------------
--------------------------------------------------------------------------------
--------------------------------------------------------------------------------
--------------------------------------------------------------------------------
--------------------------------------------------------------------------------
--------------------------------------------------------------------------------
--------------------------------------------------------------------------------
--------------------------------------------------------------------------------
--------------------------------------------------------------------------------
--------------------------------------------------------------------------------
--------------------------------------------------------------------------------
--------------------------------------------------------------------------------
--------------------------------------------------------------------------------
--------------------------------------------------------------------------------
--------------------------------------------------------------------------------
--------------------------------------------------------------------------------
--------------------------------------------------------------------------------
--------------------------------------------------------------------------------
--------------------------------------------------------------------------------
--------------------------------------------------------------------------------
--------------------------------------------------------------------------------
--------------------------------------------------------------------------------
--------------------------------------------------------------------------------
--------------------------------------------------------------------------------
--------------------------------------------------------------------------------
--------------------------------------------------------------------------------
--------------------------------------------------------------------------------
--------------------------------------------------------------------------------
--------------------------------------------------------------------------------
--------------------------------------------------------------------------------
--------------------------------------------------------------------------------
--------------------------------------------------------------------------------
--------------------------------------------------------------------------------
--------------------------------------------------------------------------------
--------------------------------------------------------------------------------
--------------------------------------------------------------------------------
--------------------------------------------------------------------------------
--------------------------------------------------------------------------------
--------------------------------------------------------------------------------
--------------------------------------------------------------------------------
--------------------------------------------------------------------------------
--------------------------------------------------------------------------------
--------------------------------------------------------------------------------
--------------------------------------------------------------------------------
--------------------------------------------------------------------------------
--------------------------------------------------------------------------------
--------------------------------------------------------------------------------
--------------------------------------------------------------------------------
--------------------------------------------------------------------------------
--------------------------------------------------------------------------------
--------------------------------------------------------------------------------
--------------------------------------------------------------------------------
--------------------------------------------------------------------------------
--------------------------------------------------------------------------------
--------------------------------------------------------------------------------
--------------------------------------------------------------------------------
--------------------------------------------------------------------------------
--------------------------------------------------------------------------------
--------------------------------------------------------------------------------
--------------------------------------------------------------------------------
--------------------------------------------------------------------------------
--------------------------------------------------------------------------------
--------------------------------------------------------------------------------
--------------------------------------------------------------------------------
--------------------------------------------------------------------------------
--------------------------------------------------------------------------------
--------------------------------------------------------------------------------
--------------------------------------------------------------------------------
--------------------------------------------------------------------------------
--------------------------------------------------------------------------------
--------------------------------------------------------------------------------
--------------------------------------------------------------------------------
-------------------------------TAGTTAACTTGGCTGATGATATA--------------------------
--------------------------------------------------------------------------------
--------------------------------------------------------------------------------
---------------------------------TAGTTCTTTT-CTCTCCTCTCCTTGTTTGCCATCT-GCATTGCATGT
CCAGAT----TACCTG
>Mus_musculus
TAACAAATGGTCTTGGTAAATCTGAAGTTTCAGAGC--------------------AAAGGTAATGATTATCAAACATTG
T---GAAAGAAGGATAGGCAGAAAAAAAATTCAGAAATTTAAAAAAAGTGATAGATAGTACCTGTC-------------T
CCTCATAATTTCCCATGTGGGATAGGGCACAGTACATC-TTTATGTTATTTCTTGGCAAAGATTAC--------------
--------------------------------------------------------------------------------
--------------------------------------------------------------------------------
--------------------------------------------------------------------------------
--------------------------------------------------------------------------------
--------------------------------------------------------------------------------
-------------------------------------------CTTT---GAAGTTAATGTCATT------ATCAT----
----ATAGCAACAGCAAGAGGA--------CAAAGCTTTATA------------GTAGACAAATTGAAAATGTACCTCAA
AGAAGTT--TAGTCAAAACTTTTTTTATTAGATATTTTCTTTATTTACATTTAAAATGTTATCCCCTTTCCTGGTTTTCC
CTTCAAAAATCCCCCTTCTCCCTACTCACCAAGCCACCCACTACCACTTCCTGGCCCTAGCATTCCCCTACACTGGGGCA
TAGAGCCTACAGGAACCAGGGGCCTCTCCTCCCATTGATGTCCAACAAGGCCATCCTCTGCTACATATGCAGCTGGAGCC
ATGGGTCCCTCCATATATACTCTTTGGTTGGTGGTTTAGTCCCTGGGAGCTCTGGGAGTACTGGTAGGTTCATATTGTTG
TTCCTCCTATCGGGCTGCAAGCTCCTTCAGCTCCTTCAGTCCTTTCTCTAGCTCCTCCATTGGGGACCTTGTGTATAGTC
CAATGGTTGGCTGAGAGCATCCACCTCTGTATTTGTCAGGCACTGGCAGAGCTTCTCAGGAGACAGCTATATCAAGCTCC
TGTTAGCAAACACTTCTTGGCATCCACAATAGTGTCTGGGTTGGGGACTGTATATGGGATGGATACTCAGGTGGGACAGT
CACTGGATGGCATTTCCTTCAGTCTCTGCTCCACAATGTGTCTCTGTAATTCCTCCCGTGGGTATTTTGTTCCCCCTTTT
AAGAAGGACCAACATATCAATACTTTGGTCTTCCTTCTTCTTAAGCTTCATTTGGTCTGTGAATTGTATCTTGGGTATTC
AGAGCTTCTGGGCTAATATCCACTTATCAGTGAGTGTATACCATGTTTGTTCTTTTGTGATTGGGTTACCTCACTCAGGA
TGACATTTTCTAGTTCCATCCATTTGCCTAAGAATTTCATGAAGTCATTGTTTTTTAATAGCTGAGTAGTAATCCAGCTA
TTAAAGTAGTACTCCACTGTGTAAATGTACCACACTTTCTGTATCCATTTCTCTGTTGAGGGACATCTGGGTTGTTTCCA
GCTTCTGGCTATTATAAATAAGGCTGCATGTATCCTTATTACATGTTGGGGCATCTTCTGGGTATATGCCCAAGAGCGGT
ATAGCTGGGTCCTCCAGTAGAACTATGTCCAATTTTCTGAGGCCCCAACAAACTGATTTACAGAGTGGTTGTACCAGCAT
TCACATGGTTGTTCACCAACCATGAAGGAGTGTTCTCTTTCTCCACATCCTGGACAGTATCTGCTGTCACCTGAATTTCT
GACCTTAGCCATTCTGACTGGTGTGAGGTGGAATATCAGAGTTGTTTTGATTTGCATTTCCCTGATGACTAAGGATGTTG
AACATTTCTGTAGGTGCTTCTCAGCCATTTGGTATTCCTCAGTTGAGAATTCTTTGTTTATCCCCATACCCCATTTTTGA
AATAGGGTTATTTGGTTCTCTGGAGTCTAGCTTCTTGAGTTCTTTGTATATATTGGATGGATATTAGCCCTCTATCAGAT
GTAGGGTTGCTAAAGATCTTTCCCCGAGTTGTTGGTTGCCATTTTGTCCTAATTGACAGTGTCCTTTGCTTTACAAAAAC
TTTGTAACTTTATGAGGTTCCAATCATCAATTCTTGATCTTAGAGCACACGCTATTGGTGTTCTGTTCGGGAAATTTTCC
CCTGTGCTCATGTGTTCAAGGCTGTTCCCCAATTTCTCTTCTATTAGTTTCAGTGTATCTGGTTTTATGTAGAGGTCCTT
GATCCACTTAGACTTGAGCTTTGTACAAAGAGATAAGAACGGATTGGTTTGCATTCTTCTACATGCAAACTGCCAGTTGA
ACCAGCACCGTTTGTTGAAAATGCTGTCTTTTTTTCCACTGGATGGTTTTTAGATCCTTTGTCAAAGATCAAGTGACCAT
ACGTGTGTGGGCTCATTTCTGGGTCTTCAATTCTATTCCATTGATCTACCTACCTGTCCCTGTACCAATACCATGCAGTT
TTTGTTTGTTTGTTTGTTTGTTTGTTTGTTTATTTTAATCACAATTGCTCTGTAGTACAGCTTGAGGCCAGGGATGCTGA
TTCCCCCAGAAGTTCTTTTATTGTTGAGAATAGTTTTTGATATCCTGGGTTTTTTGTCATTTAAGATGAATTTGAGAATT
GCTCTTTCTAACTCTATGAAGAATTGAGTTGGAATTTTGATGGGGATTGCATTGAATCTATAGATTGCTTTTGGCAGGAT
AGCCATTTTTACTATCATAATCCTGACAATCCATGAGCATGGGAGATCATTCCATCTTCCAAGTTCCTTTTTGATTTTTT
TCTTTAGAGATTTGAAGATCTTGTCCTACAGATCTTTTCTTGTTTGCCTAGAGTCACACCAAGATACTTTATATTGCTTG
TGACTATTGTGAAGGGTGTCATTTCCCTAATTTCTTCTTCAGACCCTTTATCTTTGAGGATAGGAAGGCTACTGATTTGT
TTGAGTTAATATTGTGTCCACCCACTTTGCTGAAGTTGTCTGTCAGCTATAGGAGTTCTCTGGTAGAATTTTTGGTATCA
CTTAAGTATACTATCATATCATCTGCAAATTGTGATATTTTGACTTTTTGCTTTTCAATATGTATCCCTTTGATCTCCTT
TTGTTGTATAATTCCTGTAGCTAGAACTTCAAGTGCTATACTGAATAGATACAGAGAGAGAGAGAGAGAGGGCAGCTTTG
TCTACTCCCTATTTTTAGGATTGCTTCAAGTTTCTCTCCATTTAGTTTGATGTTGGCTACTGGTTTGCTGTCTATTTCTT
TTACTATGTTTAAGTATGGGCCTTGAATTCCTGATCTTTCCAAGACCTTTAACATGAAGTGATCTTGAATTTTGTCATAT
GCTTTTTCAGCATCTAATGAAATGATCATTTGGGTTTTTTTCTTTGAGTTTTTTTATATAGTGGATTACATTGATGGATT
TTCATATATTAAGCCAACCCTGAATCCCTCAGATGTAACCTACTTGATTGTGATAGATGATCATTTTGATGTGTTCTTGG
ATTCAGTTTGTGAGAATTTTATTGAGCATTTTTGCATCGATATTCCTAAGGGAAATTGTTCTGATGTTCTCCTTGTTGTG
TCTTTGTGTGGTTTTGGTATCAGTATAATTGTGGCTTCGTAGAAAGATTTGGGTAGTGTTCCTTCTGTTTATTTTTTGTG
GAATAGGGTGAAGAGTATTGGTATTAGTTTTTCTTTGAAAGTCGGATAGAATTCTGCACTAAAACCATCTGGTCTTAGGA
TTTTTAATTTTTTGGGGAGGGGTTGGGAGACTTTTTTCTTTTCTTTTTTTTTTTTTTAGATATTTTCTTCATTTACATTT
CAAATGCTATCCCAAAGCCCCCTATACCCTCCCCCCTGCCCTGCTCCCCAGCCCACCCACTCCCACCCACTCCCGCTTCC
TAGCCCTGGCATTCCCCTGTACTGGGAAATATGATCTTTGCAATACCAAGGGCCTCTCCTCTGACAAGGCCATCCTCTGC
TACATATGCAACTAGAGACACAGCTCTGGGGGTACTGGTTAGTTCCTCCTACAGGGTTGCAGACCCCTTTAGCTCCTTGG
ATAGTTTCTCTAGCTCCTTTATTAGGGGCCCTGTTACAGAGACAAGGTTCAGACCTAAGACGGAAGGAAAGACATACAGA
GACAGCCCCACCCAGGTTGGGAGACTTTTCATGACTGCTTTTATTCCTTTATGTGGTATGAGACTGTTTAGATGGTTTAT
CTGATCCTGATTTAACTTCGGCATTTGGAATCTCTCTATAAAATTTTCCATATCACGCAGATTTTCCACTTGTGTTGAGT
ACGGGCTTTTGTAGTAGGAGCTGATGATTTTTTAATTTCCTCAGCTTCTGTTGTTATATCTCTCTTTTCATTTCTGATTT
TGTTAATTTGGATACTGTCTCTGTGCCTGTTTGCTAGTCTGGCTAAGGGTTTATCTATCTTGTAGATTTTCTCAAAGAAC
CAGCTCCTGGTTTTGTTGATTCTTTGTATAGTTCTTTTTGTTTCTACTTGGTTGGTTTCAGCCCTAAGTTTGATTGGTTC
CTGCTGTCTACTCCTCTTGGGTGTATTTGCTTTTGTTTGTTCTAGAGATTTCAGGTGTGCTGTTAAACTGCTAGTGTATG
CTCTCTCCAGTTTCTTTTGGCAGCAGTCAGAGCTATGAGTTTTCCTCTTACCACTCCTTTCATTGTGTCCCATAAGGTTG
GATATGTTGTACCTTCATTTTAATTAAATTCTAAAAAGTCTTTAATTTCTTTCCTTATTTCTTCCTTGACCAAGTTATCA
GTGAATAGAGCATTGTTCAGCTTCCATGTGTATGTGGGCTTTTGGTTGTTTTTGTTGCTATTGAAGTCCATCCTTAGTTT
GTAGTGATCTGATAGGAGGCATAGGATTATTTTAATCTTCTTGTATCTGTTCAGGTCTGTTTTGTGACTGGTCAATATTG
GAGAAGGTACCATGAGGTGCTGAGAAGAAGGTATTTTCTTTTGATTTAGGATGAAATGTTCTATAAATATCTGGTAAATC
CATTTGTTCCATAACCTCTATTAGTTTCACTGTGTCTCTGTCAAGATTGTGTTTCCTTGATTTGTCCATTGATGAGAGTG
GGGTGTTGAAGTCCCCCATAATTATTATGTGAGGTAAAATGTGTGCTTTTAATTTTAGGAAAATTTCTGTTTTGAATGTG
GTGCCCTTTCATTTGGAGGATAGATTTTCAGTATTGAAAGTTTTTCTTGGTAGATTTTTCCTTTGATGAGTATGAAGTGT
CCTTCCTTATCTTATTGTCTAACTTTTGATTGAAAGTCAATTTTCTTCGATATTAGAATGACTATTCCAGCTTGTTTCTT
GGGACTATTTGCTTGGAAAATTGTTTTCCAGCCCTTTACTCTGGGATAGTGTCTCTCTTTGATATTGAGGTGCATTTCCT
TTATGCAGCATAATGCTGGGTCCTATTTACATATCCAGTATGTTAGTCTATGTCTTTTTATTGGGGAAATTGAGTCCATT
GATGTTAGGAGATATTAAGGAAAAGTGATTGTTGCATCCTGTTATTTTTGACATTATTTTTATGTTTGTGTGGTTATCTT
ATTTTGGGTTTGTTGAAAGAAGATTACTTTATTGCTTTTTCTAGGGTGTAGTTCCCCTCTGTGTGTTGGTGTTTTCCATC
TATTATCCTTTGTAAACTGGATTTGTGGAAAGATATTGTGTAAATTTGGTTTTGTCATGGAATATCTTGGTTTCTCCATC
TACAGTAATTGAGAGTTTTGCTGGGTATAGTAGCCTGGGCTGGCATTTGTGTTCTCTTAGAATCTGTATAATATCTTCCA
AGGATCTTCTAGCTTTTATAGTCTCTGGTGAGAAGTCTTGTGTAATTCTGATAGGTCTGCCTTTATATGTTACTTGACAT
TTTCCCCTTACTACTTTTAATATTCTTTCTTTGTTTAGTGCATTTGATGTTATGATTATTATGTGAGGGTAAGAACTTCT
TTTCTGGTTCAGTCTATTTGGAGTTCTATAGGCTTCTTGTATGTTCATGGGCAACAATTTCTTTTTTTAAAGGTATTTTC
CTCATTTACATGTTCAATGCTATCCCAAAAGTCCCCCATATGCTCCCCCCCAACTCCCCTACCCACCTATTCCCACTTTT
TGGCCCTGGCGTTCCCCTGTACTGGGGCATATGAAGTTTGCAAGTCCAATGGGCCTCTCTTTCCAGTGATGGCCAACTAG
GCCATCTTTTGATACATATGCAGCTAGAATCAAGCGCTCCAGGGTACTGGTTATTTCATATTGTTGGTCCACCTATAGGG
TTGCAGATCCCTTTAGCTCCTTGGGTATTTTCTCTAGTCCTCCATTGGGGTCCTGTGATTCATCCAATAGCTGACTGTGA
GCATCCATTTCTGTGTTTGCTAGGCCCCGGCACAGTCTTACAAGACACAGCTCTATCTGGGTCCTTTCAGCAAAATCTTG
CTAGTGTATGCAATGGTGTAAGCGTTTGGAAGCTGATTATGGAATGGATCCCCAGATACGGCAGTCACTAGATGGTCCAT
CCTTTCGTCAGAACTCCAAACTTTGTCTCTGTAACTCATTCCATGGGTGTTTTGTTCCCAATTCTAAGAAGGGGAAAAGT
GTCCATACTTTGGTCTTCGTTCTTCTTGAGTTTCATGCATTTAGCAAATTGTATCTTATATCTTGGGTATCCTAAGTTTC
TGGGCTAATATCCACTTATCAGTGAGTACATATTGTGTGAGTTCCTTTGTGATTGGGTTACCTCACTCAGGATGATACCC
TCCAGGTCCATTCATTTGCCTAGGAATTTCATAAAATCATTCTCTTTAATAGCTGAGTAGTACTCCATTGTGTAAATGTA
CCACATTTTCTGTATCCAGTCGTCTGTTGAGGGACATCTGGGTTCTTTCCAGCTTCTGGCTATTAGAAATAAGGCTGCTA
GGAAAATAGTGGAGCATGTGTCCTTCTTACCGGTTGGAACATCATCTGGATATATGCCCAGGAGAGGTATTGTGGGATCC
TCCGGTAGTACTATATCCAATTTTCTGAGGAACCGCCAGACTGATTTCCAGAGTGGTTGTACAAGCTTGCAATCCCACCA
ACAATGGAGGGGTGTTTCTCTTTCTCCACATCCTCGCCAGCATCTGCTGTCACCTGAAATTTTTATCTTAGCCATTCTGA
CTGGTATGAGGTGGAATCTCAGGGTTGTTTTGATTTGCATTTCCCTGATGATTAAGGATGTTGAACATTTTTTCAGGCGC
TTCTCTGCCATTCGATATTCCTCAGGTGAGAATTCTTGTTCAGCTCTGAGCCCCATTTTTAATGGGGTTATTAGATTTTC
TGGAGTCCACCTTCTTGAGTTCTATATATATATTGGATATTAGTCCCCTATCTGATTTAGGAAAGTTAAAGATACTTTCC
CAATCTGTTGGTGGTCTTTTTGTCTTATTGAAGGTGTCTTTTGCCTTGTAGAAGCTTTGCAACTTTATGGGGTCCCATTT
ATCGATTATCGATCTTACAGAACAAGCCATTGCTTTTCTATTCAGGAACTTTTTCCCCTGTACCCATATCTTCGAGGCTT
TTCCCTACTTTCTCCTCTATAAGTTTCAGTGTCTCTGGTTTTATGTGGAGTTCCTTAATCCACTTAGATTTGAGCTTAGT
ACAAGGAGATAGGAATGGATCAATTCGCATTCTTCTACATGATAACCGCCAGTTGTGCAAAGCACCATTTGTTGAAAATG
CTGTCTTTTTTCCACTGGATGGTTTTAGCTCCCTTGTCAAAGATCAAGTGACCATAGGTGTGTGGGTTCATCTCTGGGTC
TTTAATTCTATTCCATTGGTCTACTTGTCTGTCGCTATACCAGTACCATGCAGTTTTTATCACAATTGCTCTGTAGTACA
GCTTTAGGTCAGGCATGGTGATTCCACCAGAGGTTCTTTTATCCTTGAGAAGAGTTTTTGCTATCCTAGTTTTTTTTTTT
TGTTATTCCAGATGAATCTGCCAATTGCCCTTTCTAATTTGTTGAAGAATTGAGTTGGATTATTGATGGGGATTGCATTG
AATTTGTAGATTGCTTTTGGCAAGATAGCCATTTTTACTATATTGATCCTGCCAATCCATGAGCATGGGAGATCTTTCCA
TCTTCTGAGATCTTCTTTAATTTCTTTCTTCAGAGACTTGAAGTTCTTATTATACAGATCTTTCACTTCCTTAGTTAGAG
TCACGCCAAGATATTTTATATTATTTGTGACTATTGAGAAGGGTGTTGTTTCCCTAATATCTTTCTCAGCCTGGTTATCC
TTTGTGTAGAGAAAGGCCATTGACTTGTTTGAGTTAATTTTATATGCAGCTACTTCACTGAAGCTGTTTATCAGGCTTAG
AAGTTCTCTGGTGGAATTTTTAGGGTCACTTATATATATATTATCATATCCTTTGCAAAAAGAGATATTTTGACTTCTTC
CTTTCCAATTTGTATCCCCTTGATCTCCTTTTGTTGTCTAATTGCTCTGGCAAAAACTTCAAGTACAATGTTGAAAAGGT
AGGGAGAGAGTGGACAGCCTTGTCTAATCCCTGATTTTAGTGGGATTGCTTCCAGCTTCTCACCATTTACTTTGATGTTG
GCTACTGGTTTGCTGTAGATTGCTTTTATCATGTTTAGGTATGGGCCTTGAATTCCTGATCTTTCCAAGACTTTTATCAT
GAATGGGTGTTGGATTTTGTCAAATGCTTTCTCAGCATCTAACGAGATGATCATGTGGTTTTTGTCTTTGAGTTTGATAG
AATGCATGGGACAATTTCAATATTTTTGTATATGTTGAGGCTTGTTTTGTGCCCAATTATGTGGTCAGTTTTGGAGAACA
TACCATGAGGTGCTGAGAAGAATGTATATCCTTTTGTTTTAGGATAAAATGTTCTGTAGATATCTGTTATATCCATTTGT
TTCATAATTTCTGTTAGTTTCACTCTGTCCCTGTTTAGTTTCTGTTTCCATGATCTGTCCATTGGTGAAAGTGGTGTGTT
GAAGTCTCCCACTATTATTGTGTGAGGTGCAATGTGTACTTTGAGCTTTACTAAAGTTTCTTTAATGAATGTGGCTTCCC
TTGTATTTGGAGCATAGATATTCAGAATTGATAGTTCCTCTTGGAGGATTTTATCTTTGATGAGTATGAAGTGCCCCTCC
CTGTCTTTTTTGATGACTTTGCATTGGAAGTCGATTTTATTAGATATTAGAATGGCTACTCCATTCTAATTTCTTCAGAC
TATTTGCTTGGAAAATTGTTTTCCAGCCTTTCATTCTGAGGTAGTGTCTATCTTTTTCTCTGAGATGAATTTCCTGTAAA
CAGCAAAATGTTGGGTCCTTTTTGTGTAGCCAGTCTGTTAGTCTATGTCTTTTTATTTGGGAGTTGAGTCCATTGATATT
AAGAGATATTAAGGACAAGTAATTGTTGCTTCCTGTTACTTTTGTTGTTAAAGTTGGCATTCTGTTCTTGTGGCTGCCTT
CTTTTAGGTTTGTTGAGGGATTACCTTCTTGCTTTTTCTAGGACATGGTTTCTGCCCTTGTATTTTTTTTTCTGTTATAA
TCCTTTGAAGGACTGGCTGGATACGTGGAAAGATAATGTTTGAATTTGGATTTGTCGTGGAATACTTTGGTTTCTCCATC
TATGGTAATTGAGAGTTTGGCCGGGTATAGTAGCCTGGGCTGGTATTTGTGTTCTCTTAGTGTCTGTATAACATCTGTCC
AGGCTCTTCTGGCTTTCATAGTCTCTGGTGAAAAGTCTGGTGTAATTCTGATAGGCCTTCCTTTATATGTTACTTGACCT
TTCTCCCTTACTGCTTTTAATATTCTCTCTTTATTTAGTGCATTTGTTGTTCTGATTATTATGTGTCGGGAGGAATTTCT
CTTCTGTTCCAGTCTAATTGGAGTTCTGTAGGCTTCTTGTATGTTCATGGGCATCTCTTTCTTTAGGTTTGGGAAGTTTT
CTTCTATAATTTTGTTGAAGATATTTGCCTGTCCTTTGAGTTGAAAATCTTCATTCTCATCTACTCCTATTATCCATAGG
TTTGGTCTTCTCATTGTGTCCTGGATTTCCTGGATGTTTTGAGTTAGGATCTTTTGCATTTTCCATTTTCTTTGATTGTT
GTGCTGATGTTCTCTATGGAATCTTCTGAACCTGAGATTCTCTCTTCCATCTCTTGTATTCTATTGCTGATGCTCACATC
TATGGTTCCAGATTTCTTTCCTAGGGTTTATATCTCCAGTGTTGCCTCACTTTGGGTTTTCTTTATTGTGTCTACTTCCC
TTTTTAGGTCTTGGATGGTTTCATTCAATTCCATCACCTGTTTGGTTGTGTTTTCCTGCAATTCCTTAAGGGATTTTTGT
GCTTCCTCTTTAAGGTCTTCTACCTGTTTAGCAGTGTTCTCCTGTATTTCTTTAAGTGAGTTATTAAAGTCCTTCTTGAT
GTCCTCTACCATCATCATGAGATATGCTTTTAAATCCGAGTCTAGCTTTTCCGGTGTGTTGTGGTGTCCTGGACTGGATG
AAGTGGGAGTGCTGGGTTCTGATAATGGTGAGTGCTCTTGCTTTCTGTTAGTAAGATTCTTACATTTACCTTTTGCCATC
TGGTAATCTCTGGAGTTAGTTGTTATAGTTGTCTCTGTTTAGAGATTGTTCCTCTGGTGACTCTGTTAGCCTCTATCAGC
AGACCTGTGAGACTAGCTCTCTCCTCTGAGTTTCAGTGGTCAGAGCACTCTCTGCAGGCAAGCTCTCCTGTTACAGGGAA
GGTGCACAGATATCTGGCGTTCGGACCTCCCTTCTGGTCCCAAAACAGGACCCTTCCCAGAAGCTATGTTGCTTTGTCCT
GTCACAGAAGCTGTTAGCTTCTGTAGTCCACACTCTCACCTGTGCAAACTACTTTCGGCGGAGTCTTGGAACCAAGATGT
CTTTTGCTGATGCTGAGGCAAATCCCTCCAGGGCTGGGCGGACACCTCTCCTCTGGCCAGGAAGGTGGCCGGATATCTGG
AGGCCAAAAAGGGGGCTGCCTCAGAAGCTCTGTGGCTCCCGCCTGTCCCAGAAGCTCTTAGCTTCTGTAGTGCACACTCT
AACCTATGCAGACTACTTTCGGTGGAGTCCCAGAGCCAAGATGGCTCCCACTGATGCTGAGGCAAAGCCCTCCAGGGCTG
GGCCAACACCTGTCCTCTGGCCGGGAAGGTGACTGGATCATCAATTTCTTTAAGTTAGGGAAATTATCTTCTATAATTTA
TTTGAAGATATTTACTGGCCCTTTAAATTGGGAGTCTTTGCTCCCTTCTATACCTATTATCCTTAGGTTTAGTCTTCTTA
CTGTGTGCAGAATTTCCTTGATTTTTGAGCTAGGAGCTTTTGCATTTTCATTTTCTTTGACTGTTGTGTCAATGTTTTCT
ATGGTATCTTCTGCATCTGAGATTCTATCTCTTGTATTCTGTTGGTGATGCTGGTGTTTCTTATTGCTGATCTTTTTTCC
TAGGTTTTCTATCTTCAGGGTCGTCTCCTTTTGTGATTTCTTAATTGTTTCTATTTCCAATTTTAGATCCTGGATGGTTT
TGTTCAGTTCCTTCACCTGTTTGTTTGATTTTTCCCTCAATTATTTAAGGGATTTTTGTGTTTCCTCTTTAAAGGCTTCT
ACCTGTTTACCTGTGTTCTCTTGTATTTCTTTAAGGGAGTTATTCATGTCCTTCTTTTTTTAATTAGGTATTTTCTTCAT
TTACATTTCAAATGCTATCCCAAAAATCCCCCATACCTTGCCCCCCACAACCCTACCTACCCACTCCCACTTCTTGGCCC
TGGTGTTCACCTGTACTGAGCCATATAAAGTTTACAAGACCAAGGGGCCTCTCTTTGCAATGATGGCCAACTAGGCCATC
ATCTGCTACATATGCAGCTAGAGACATGAGCTCTGGGGGTACTGGTTCTTAAAGTCATCTATCATCATGATGAGATTGAT
TTTAAATCAGCGTCTTGCTTTTCTGGTGTGTTGTGGTAACCAGGGCTTTCTGGGGTCGGAGAACTGGGTTCTGATGATGC
CAAGTAGCATTGGTTTCTGTTGCTCATGTTCCTGCTGTTCGCCATCTGGTTATCTCTGGTGTTAGCTGGTCCTGCTATCT
CACTGTGGCTTTTCTGTCCTACAAGCCTATGTGTCAGTACTCCTGTGTGACCAGTTCTCTCTGGGAGGAATTTAGGTATG
GAGAGCTGTGGTACAGGGCCAGCTCTGGGGTACAGACAGAGACCAGAAGGATCCTGTACCCAGCTGATCCTTGGTTCCTG
TGTCCTGATGGTTCTGGGAGGGTCCCTCTTGTGCCAGGAATTCAAAGAGAAGTGGTGGTTCTTACCTGTGCTTCCAGGTG
TGTAGGCACTCCTGGGAGACTAACTCTCCCCTGATGGTAGTTGTGTATGTAGCTCTATGGCACAGGATCAGCTCTGAGTG
CAGACAGAAACAGGAAGACTCCTGTCCCTGAGGGTCCAGGGCAGGTTTCTCTGAGCAGCAGTGGTGGTTCTACCTGTGCT
TACAGGCCTGTCTGCTTTCCTGGGAGGCTTGCTCTCTCCTGTGGTAGAGGTTCG--------------------------
--------------------------------------------------------------------------------
--------------------------------------------------------------------------------
-------------------------------------GCTCCTAGTCAAAACTTCTAACTTGACACCT-GCTTCATACTT
CCTGAATACCTACCTG
>Cavia_porcellus
CA-CAAGTAGTCTCAATTAACCTGCCATTTCCAAATTTGGCAGCCT------CCAGATATGAAAAGAT-ATCAGAATATG
TGAAATAAGACAGGTGGCCAGAAG-AAGTCTTAAAAA---GAAACAAATGATGAGTAACTTCTCTC-------------T
CCTCACAATCC--CATCTGGGAGAGGATACAGATGATA----GCTTTCTTTCATCGGAAAGAATAG--------------
--------------------------------------------------------------------------------
--------------------------------------------------------------------------------
--------------------------------------------------------------------------------
--------------------------------------------------------------------------------
--------------------------------------------------------------------------------
-------------------------------------------ACCT---GAACTTGACATCATC------ATCAT----
----ACAGCAACAGAAATAGGGGG------GAAAAACCCATG-------------GAGACACTTTGAAAAGTCAGCTCT-
--ATGTTCACAGTTAAAAC-------------------------------------------------------------
--------------------------------------------------------------------------------
--------------------------------------------------------------------------------
--------------------------------------------------------------------------------
--------------------------------------------------------------------------------
--------------------------------------------------------------------------------
--------------------------------------------------------------------------------
--------------------------------------------------------------------------------
--------------------------------------------------------------------------------
--------------------------------------------------------------------------------
--------------------------------------------------------------------------------
--------------------------------------------------------------------------------
--------------------------------------------------------------------------------
--------------------------------------------------------------------------------
--------------------------------------------------------------------------------
--------------------------------------------------------------------------------
--------------------------------------------------------------------------------
--------------------------------------------------------------------------------
--------------------------------------------------------------------------------
--------------------------------------------------------------------------------
--------------------------------------------------------------------------------
--------------------------------------------------------------------------------
--------------------------------------------------------------------------------
--------------------------------------------------------------------------------
--------------------------------------------------------------------------------
--------------------------------------------------------------------------------
--------------------------------------------------------------------------------
--------------------------------------------------------------------------------
--------------------------------------------------------------------------------
--------------------------------------------------------------------------------
--------------------------------------------------------------------------------
--------------------------------------------------------------------------------
--------------------------------------------------------------------------------
--------------------------------------------------------------------------------
--------------------------------------------------------------------------------
--------------------------------------------------------------------------------
--------------------------------------------------------------------------------
--------------------------------------------------------------------------------
--------------------------------------------------------------------------------
--------------------------------------------------------------------------------
--------------------------------------------------------------------------------
--------------------------------------------------------------------------------
--------------------------------------------------------------------------------
--------------------------------------------------------------------------------
--------------------------------------------------------------------------------
--------------------------------------------------------------------------------
--------------------------------------------------------------------------------
--------------------------------------------------------------------------------
--------------------------------------------------------------------------------
--------------------------------------------------------------------------------
--------------------------------------------------------------------------------
--------------------------------------------------------------------------------
--------------------------------------------------------------------------------
--------------------------------------------------------------------------------
--------------------------------------------------------------------------------
--------------------------------------------------------------------------------
--------------------------------------------------------------------------------
--------------------------------------------------------------------------------
--------------------------------------------------------------------------------
--------------------------------------------------------------------------------
--------------------------------------------------------------------------------
--------------------------------------------------------------------------------
--------------------------------------------------------------------------------
--------------------------------------------------------------------------------
--------------------------------------------------------------------------------
--------------------------------------------------------------------------------
--------------------------------------------------------------------------------
--------------------------------------------------------------------------------
--------------------------------------------------------------------------------
--------------------------------------------------------------------------------
--------------------------------------------------------------------------------
--------------------------------------------------------------------------------
--------------------------------------------------------------------------------
--------------------------------------------------------------------------------
--------------------------------------------------------------------------------
--------------------------------------------------------------------------------
--------------------------------------------------------------------------------
--------------------------------------------------------------------------------
--------------------------------------------------------------------------------
--------------------------------------------------------------------------------
--------------------------------------------------------------------------------
--------------------------------------------------------------------------------
--------------------------------------------------------------------------------
--------------------------------------------------------------------------------
--------------------------------------------------------------------------------
--------------------------------------------------------------------------------
--------------------------------------------------------------------------------
--------------------------------------------------------------------------------
--------------------------------------------------------------------------------
--------------------------------------------------------------------------------
--------------------------------------------------------------------------------
--------------------------------------------------------------------------------
--------------------------------------------------------------------------------
--------------------------------------------------------------------------------
--------------------------------------------------------------------------------
--------------------------------------------------------------------------------
--------------------------------------------------------------------------------
--------------------------------------------------------------------------------
--------------------------------------------------------------------------------
--------------------------------------------------------------------------------
--------------------------------------------------------------------------------
--------------------------------------------------------------------------------
--------------------------------------------------------------------------------
--------------------------------------------------------------------------------
--------------------------------------------------------------------------------
--------------------------------------------------------------------------------
--------------------------------------------------------------------------------
--------------------------------------------------------------------------------
--------------------------------------------------------------------------------
--------------------------------------------------------------------------------
--------------------------------------------------------------------------------
--------------------------------------------------------------------------------
--------------------------------------------------------------------------------
--------------------------------------------------------------------------------
--------------------------------------------------------------------------------
--------------------------------------------------------------------------------
--------------------------------------------------------------------------------
--------------------------------------------------------------------------------
--------------------------------------------------------------------------------
--------------------------------------------------------------------------------
--------------------------------------------------------------------------------
--------------------------------------------------------------------------------
--------------------------------------------------------------------------------
--------------------------------------------------------------------------------
--------------------------------------------------------------------------------
--------------------------------------------------------------------------------
--------------------------------------------------------------------------------
--------------------------------------------------------------------------------
--------------------------------------------------------------------------------
--------------------------------------------------------------------------------
--------------------------------------------------------------------------------
--------------------------------------------------------------------------------
--------------------------------------------------------------------------------
--------------------------------------------------------------------------------
--------------------------------------------------------------------------------
--------------------------------------------------------------------------------
--------------------------------------------------------------------------------
--------------------------------------------------------------------------------
--------------------------------------------------------------------------------
--------------------------------------------------------------------------------
--------------------------------------------------------------------------------
--------------------------------------------------------------------------------
--------------------------------------------------------------------------------
--------------------------------------------------------------------------------
--------------------------------------------------------------------------------
--------------------------------------------------------------------------------
--------------------------------------------------------------------------------
--------------------------------------------------------------------------------
--------------------------------------------------------------------------------
--------------------------------------------------------------------------------
-------------------------------TACTTAACCTGGATGGTAATTCATA------------------------
--------------------------------------------------------------------------------
--------------------------------------------------------------------------------
---------------------------------TTGTGGTTTT---------TCCTTCTGTACCATCT-GCCTTGCATAT
CCAGAA---CTATCTA
>Oryctolagus_cuniculus
CAACAAGTGGGCTTAGTTAATCTGGCATTTCCAACCTTTGCAGCTCTTTTACTCAGACATGGAGAGACCATCAGAGTGTG
TGAAAGGAGAAGAGTGAGCAGTAG-AAAATTCGAGAA---GAAAGAAATTGTGGGTACCTCCTGTC-------------T
CCTCTCAATCCCCCAT----GAGAGGGCTCAGAGGATA-CTTAGTTTCTTTCATGAGAGGGATTAG--------------
--------------------------------------------------------------------------------
--------------------------------------------------------------------------------
--------------------------------------------------------------------------------
--------------------------------------------------------------------------------
--------------------------------------------------------------------------------
-------------------------------------------ATCT---GAACTTTATGTCATCCCCATTAACATTATC
AACCTCCACAATAGCATAAACAAG------AACACATCTATA----TCCACCAGCAAGACATTTTGAAAAGGTACCTCC-
--ACATTCGTAGTTAAAGC-------------------------------------------------------------
--------------------------------------------------------------------------------
--------------------------------------------------------------------------------
--------------------------------------------------------------------------------
--------------------------------------------------------------------------------
--------------------------------------------------------------------------------
--------------------------------------------------------------------------------
--------------------------------------------------------------------------------
--------------------------------------------------------------------------------
--------------------------------------------------------------------------------
--------------------------------------------------------------------------------
--------------------------------------------------------------------------------
--------------------------------------------------------------------------------
--------------------------------------------------------------------------------
--------------------------------------------------------------------------------
--------------------------------------------------------------------------------
--------------------------------------------------------------------------------
--------------------------------------------------------------------------------
--------------------------------------------------------------------------------
--------------------------------------------------------------------------------
--------------------------------------------------------------------------------
--------------------------------------------------------------------------------
--------------------------------------------------------------------------------
--------------------------------------------------------------------------------
--------------------------------------------------------------------------------
--------------------------------------------------------------------------------
--------------------------------------------------------------------------------
--------------------------------------------------------------------------------
--------------------------------------------------------------------------------
--------------------------------------------------------------------------------
--------------------------------------------------------------------------------
--------------------------------------------------------------------------------
--------------------------------------------------------------------------------
--------------------------------------------------------------------------------
--------------------------------------------------------------------------------
--------------------------------------------------------------------------------
--------------------------------------------------------------------------------
--------------------------------------------------------------------------------
--------------------------------------------------------------------------------
--------------------------------------------------------------------------------
--------------------------------------------------------------------------------
--------------------------------------------------------------------------------
--------------------------------------------------------------------------------
--------------------------------------------------------------------------------
--------------------------------------------------------------------------------
--------------------------------------------------------------------------------
--------------------------------------------------------------------------------
--------------------------------------------------------------------------------
--------------------------------------------------------------------------------
--------------------------------------------------------------------------------
--------------------------------------------------------------------------------
--------------------------------------------------------------------------------
--------------------------------------------------------------------------------
--------------------------------------------------------------------------------
--------------------------------------------------------------------------------
--------------------------------------------------------------------------------
--------------------------------------------------------------------------------
--------------------------------------------------------------------------------
--------------------------------------------------------------------------------
--------------------------------------------------------------------------------
--------------------------------------------------------------------------------
--------------------------------------------------------------------------------
--------------------------------------------------------------------------------
--------------------------------------------------------------------------------
--------------------------------------------------------------------------------
--------------------------------------------------------------------------------
--------------------------------------------------------------------------------
--------------------------------------------------------------------------------
--------------------------------------------------------------------------------
--------------------------------------------------------------------------------
--------------------------------------------------------------------------------
--------------------------------------------------------------------------------
--------------------------------------------------------------------------------
--------------------------------------------------------------------------------
--------------------------------------------------------------------------------
--------------------------------------------------------------------------------
--------------------------------------------------------------------------------
--------------------------------------------------------------------------------
--------------------------------------------------------------------------------
--------------------------------------------------------------------------------
--------------------------------------------------------------------------------
--------------------------------------------------------------------------------
--------------------------------------------------------------------------------
--------------------------------------------------------------------------------
--------------------------------------------------------------------------------
--------------------------------------------------------------------------------
--------------------------------------------------------------------------------
--------------------------------------------------------------------------------
--------------------------------------------------------------------------------
--------------------------------------------------------------------------------
--------------------------------------------------------------------------------
--------------------------------------------------------------------------------
--------------------------------------------------------------------------------
--------------------------------------------------------------------------------
--------------------------------------------------------------------------------
--------------------------------------------------------------------------------
--------------------------------------------------------------------------------
--------------------------------------------------------------------------------
--------------------------------------------------------------------------------
--------------------------------------------------------------------------------
--------------------------------------------------------------------------------
--------------------------------------------------------------------------------
--------------------------------------------------------------------------------
--------------------------------------------------------------------------------
--------------------------------------------------------------------------------
--------------------------------------------------------------------------------
--------------------------------------------------------------------------------
--------------------------------------------------------------------------------
--------------------------------------------------------------------------------
--------------------------------------------------------------------------------
--------------------------------------------------------------------------------
--------------------------------------------------------------------------------
--------------------------------------------------------------------------------
--------------------------------------------------------------------------------
--------------------------------------------------------------------------------
--------------------------------------------------------------------------------
--------------------------------------------------------------------------------
--------------------------------------------------------------------------------
--------------------------------------------------------------------------------
--------------------------------------------------------------------------------
--------------------------------------------------------------------------------
--------------------------------------------------------------------------------
--------------------------------------------------------------------------------
--------------------------------------------------------------------------------
--------------------------------------------------------------------------------
--------------------------------------------------------------------------------
--------------------------------------------------------------------------------
--------------------------------------------------------------------------------
--------------------------------------------------------------------------------
--------------------------------------------------------------------------------
--------------------------------------------------------------------------------
--------------------------------------------------------------------------------
--------------------------------------------------------------------------------
--------------------------------------------------------------------------------
--------------------------------------------------------------------------------
--------------------------------------------------------------------------------
--------------------------------------------------------------------------------
--------------------------------------------------------------------------------
--------------------------------------------------------------------------------
--------------------------------------------------------------------------------
--------------------------------------------------------------------------------
--------------------------------------------------------------------------------
--------------------------------------------------------------------------------
--------------------------------------------------------------------------------
--------------------------------------------------------------------------------
--------------------------------------------------------------------------------
--------------------------------------------------------------------------------
--------------------------------------------------------------------------------
--------------------------------------------------------------------------------
--------------------------------------------------------------------------------
-------------------------------CCCTTAGCCTGG-------------------------------------
--------------------------------------------------------------------------------
--------------------------------------------------------------------------------
------------------------------------CTCTTTT--TCCTGTCTCCT-GTGTGCCATCTGGCCCTGCAAGT
CCCAAA----TACCTG
>Canis_lupus_familiaris
CA-TAAGTGGCCTCAGTTAATTTGGAATTTCCCAGCTTTGTAACTCTTGTCCTTGGGCAGAGAAAGGTCTTCCGAACACA
TGAAGAAAGAAGGG-GGGCAGCAG-AGAATTGGCGAA---GAAAGAAATGATGGGTAACTCCTGTC-------------C
CATCAAAATCCCTTAGCAGAAAGAGGATCCAGAGGATACCTCAGTTTCTTTCACAGCAGGGATTAG--------------
--------------------------------------------------------------------------------
--------------------------------------------------------------------------------
--------------------------------------------------------------------------------
--------------------------------------------------------------------------------
--------------------------------------------------------------------------------
-------------------------------------------GTTT---GAGTTTGATGCCATC------ATTATCATT
G---ACAGCAACAGTAAAAACAAG-------GAAAGCCCATA----TCTGCCATGAAGACATTTTGCAAAGGTACCTCC-
--ATGTTCACAGTTGAAGC-------------------------------------------------------------
--------------------------------------------------------------------------------
--------------------------------------------------------------------------------
--------------------------------------------------------------------------------
--------------------------------------------------------------------------------
--------------------------------------------------------------------------------
--------------------------------------------------------------------------------
--------------------------------------------------------------------------------
--------------------------------------------------------------------------------
--------------------------------------------------------------------------------
--------------------------------------------------------------------------------
--------------------------------------------------------------------------------
--------------------------------------------------------------------------------
--------------------------------------------------------------------------------
--------------------------------------------------------------------------------
--------------------------------------------------------------------------------
--------------------------------------------------------------------------------
--------------------------------------------------------------------------------
--------------------------------------------------------------------------------
--------------------------------------------------------------------------------
--------------------------------------------------------------------------------
--------------------------------------------------------------------------------
--------------------------------------------------------------------------------
--------------------------------------------------------------------------------
--------------------------------------------------------------------------------
--------------------------------------------------------------------------------
--------------------------------------------------------------------------------
--------------------------------------------------------------------------------
--------------------------------------------------------------------------------
--------------------------------------------------------------------------------
--------------------------------------------------------------------------------
--------------------------------------------------------------------------------
--------------------------------------------------------------------------------
--------------------------------------------------------------------------------
--------------------------------------------------------------------------------
--------------------------------------------------------------------------------
--------------------------------------------------------------------------------
--------------------------------------------------------------------------------
--------------------------------------------------------------------------------
--------------------------------------------------------------------------------
--------------------------------------------------------------------------------
--------------------------------------------------------------------------------
--------------------------------------------------------------------------------
--------------------------------------------------------------------------------
--------------------------------------------------------------------------------
--------------------------------------------------------------------------------
--------------------------------------------------------------------------------
--------------------------------------------------------------------------------
--------------------------------------------------------------------------------
--------------------------------------------------------------------------------
--------------------------------------------------------------------------------
--------------------------------------------------------------------------------
--------------------------------------------------------------------------------
--------------------------------------------------------------------------------
--------------------------------------------------------------------------------
--------------------------------------------------------------------------------
--------------------------------------------------------------------------------
--------------------------------------------------------------------------------
--------------------------------------------------------------------------------
--------------------------------------------------------------------------------
--------------------------------------------------------------------------------
--------------------------------------------------------------------------------
--------------------------------------------------------------------------------
--------------------------------------------------------------------------------
--------------------------------------------------------------------------------
--------------------------------------------------------------------------------
--------------------------------------------------------------------------------
--------------------------------------------------------------------------------
--------------------------------------------------------------------------------
--------------------------------------------------------------------------------
--------------------------------------------------------------------------------
--------------------------------------------------------------------------------
--------------------------------------------------------------------------------
--------------------------------------------------------------------------------
--------------------------------------------------------------------------------
--------------------------------------------------------------------------------
--------------------------------------------------------------------------------
--------------------------------------------------------------------------------
--------------------------------------------------------------------------------
--------------------------------------------------------------------------------
--------------------------------------------------------------------------------
--------------------------------------------------------------------------------
--------------------------------------------------------------------------------
--------------------------------------------------------------------------------
--------------------------------------------------------------------------------
--------------------------------------------------------------------------------
--------------------------------------------------------------------------------
--------------------------------------------------------------------------------
--------------------------------------------------------------------------------
--------------------------------------------------------------------------------
--------------------------------------------------------------------------------
--------------------------------------------------------------------------------
--------------------------------------------------------------------------------
--------------------------------------------------------------------------------
--------------------------------------------------------------------------------
--------------------------------------------------------------------------------
--------------------------------------------------------------------------------
--------------------------------------------------------------------------------
--------------------------------------------------------------------------------
--------------------------------------------------------------------------------
--------------------------------------------------------------------------------
--------------------------------------------------------------------------------
--------------------------------------------------------------------------------
--------------------------------------------------------------------------------
--------------------------------------------------------------------------------
--------------------------------------------------------------------------------
--------------------------------------------------------------------------------
--------------------------------------------------------------------------------
--------------------------------------------------------------------------------
--------------------------------------------------------------------------------
--------------------------------------------------------------------------------
--------------------------------------------------------------------------------
--------------------------------------------------------------------------------
--------------------------------------------------------------------------------
--------------------------------------------------------------------------------
--------------------------------------------------------------------------------
--------------------------------------------------------------------------------
--------------------------------------------------------------------------------
--------------------------------------------------------------------------------
--------------------------------------------------------------------------------
--------------------------------------------------------------------------------
--------------------------------------------------------------------------------
--------------------------------------------------------------------------------
--------------------------------------------------------------------------------
--------------------------------------------------------------------------------
--------------------------------------------------------------------------------
--------------------------------------------------------------------------------
--------------------------------------------------------------------------------
--------------------------------------------------------------------------------
--------------------------------------------------------------------------------
--------------------------------------------------------------------------------
--------------------------------------------------------------------------------
--------------------------------------------------------------------------------
--------------------------------------------------------------------------------
--------------------------------------------------------------------------------
--------------------------------------------------------------------------------
--------------------------------------------------------------------------------
--------------------------------------------------------------------------------
--------------------------------------------------------------------------------
--------------------------------------------------------------------------------
--------------------------------------------------------------------------------
--------------------------------------------------------------------------------
--------------------------------------------------------------------------------
--------------------------------------------------------------------------------
--------------------------------------------------------------------------------
--------------------------------------------------------------------------------
--------------------------------------------------------------------------------
--------------------------------------------------------------------------------
--------------------------------------------------------------------------------
--------------------------------------------------------------------------------
-------------------------------TACTTGACC-AGTGGGTGGTTTGTA------------------------
--------------------------------------------------------------------------------
--------------------------------------------------------------------------------
---------------------------------TAGTTCTTTT--TCCCTTCCCCTTTTGTGCCATCT-GCCTTACATGT
CCAGGA----TACTTG


>Marker Euarch4

>MSTD
--------------------------------------------------------------------------------
--------------------------------------------------------------------------------
------------------------------------------------------------------TGTCTTAGTCCGTT
TTGTGCTGCTATAACAGAATACCACAGACTGGG------TAATTTATAAAGAACAGAAATTTATTTGGCTC---------
--------------------------------------------------------------------------------
--------------------------------------------------------------------------------
-----------------------------------------------------------ACGGTTCTGGAGGCTG-----
-------------GGAAGTCCAAGATCAWGGNGCCGGCAT-----------------------------CTGGTGAGGGC
CT------------------------------------------------------------------------------
--------------------------------------------------------------------------------
--------------------------------------------------------------------------------
--------------------------------------------------------------------------------
--------------------------------------------------------------------------------
--------------------------------------------------------------------------------
--------------------------------------------------------------------------------
--------------------------------------------------------------------------------
--------------------------------------------------------------------------------
--------------------------------------------------------------------------------
--------------------------------------------------------------------------------
----------------------------------------------------------------------------TCTT
GCTGCGTCATCCCATGGCGGAAGGCGGAAGGGCAAGAGA--GTGAGAGNG-AGAGAGCAAAAGGGGGCCGAACTTNCTTT
TATAACAAACCCACTCCCGCGATAACTAACCCACTCCCGCGATAATGACATTAATCCATTCATGAGGGCAGAGCCCTCAT
GACCTAATCACCTCTTATTAGGCCCCACCTCCCAACACTGTTGCATTGGGGATTAAGTTTCCAACACATGAACTTTGGGG
GACACATTCAAACCATAGCA------------------------------------------------------------
--------------------------------------------------------------------------------
--------------------------------------------------------------------------------
--------------------------------------------------------------------------------
--------------------------------------------------------------------------------
--------------------------------------------------------------------------------
--------------------------------------------------------------------------------
-------------------------------------------------------
>Homo_sapiens
TTGTTGTG-TGTCTAGCTTTTGAAATTG-AAGAG---ATAATCAGTTTGCTGCAGGATCACAATGGATAGAGAAAGTAGT
CTTATAAAAAATAAAATTAAGGAAGGCTTCACAAGGTCATAATGTTTGGGTTCAGGCTTGAAATCTGCATAAGAATTTTC
TA---GGTAAGCCATAAGTGTAGCAGAGGAAAAACAGCCAGAGG-AACA-------------------TCTTAGTCCA-T
TTGTGCTGTTGTAACAAAATACCTGAGACTGAA------TAATTTATAACGAACAGAAGTTTA-TTAGCTCCATCTTGAA
TTAATTTTTGTATAAGGTGTAAGGAAGGGATCCAGTTTCAGCTTGCTACATATGGCTAGCCAGTTTTCCCAGCACCATTT
ATTAAATAGGGAATCCTTTCCCCATTGCTTGTTTTTCTCAGGTTTGTCAAAGATCAGATAGTTGTAGATATGCGGCATTA
TTTCTGAGGGCTCTGTTCTGTTCCATTGATCTATATCTCTGTTTTGGTACCAGTACCATGCTGTTTTGGTTACTGTAGCC
TTGTAGTATAGTTTGAAGTCAGGTAGCATGATGCCTCCAGCTTTGTTCTTTTGGCTTAGGATTGACTTGGTGATGCGGGC
TCTTTTTTGGTTCCATATGAACTTTAAAGTAGTTTTTTCCAACTCTGTGAAGAAAGTCATTGGTAGCTTGATGGGGATGG
CATTGAATCTATAAATTACCTTGGGCAGTATGGCCATTTTCATGATATTGATTCTTCCTACCCATGAGCATGGAATGTTC
TTCCATTTGTTTGTATCCTCTTTTATTTCCTTGAGCAGTGGTTTGTAGTTCTCCTTGAAGAGGTCCTTCACATCCCTTGT
AAGTTGGATTCCTAGGTATTTTATTCTCTTTGAAGCAATTGTGAATGGGAGTTCACTGATGATTTGGCTCTCTGTTTGTC
TGTTATTGGTGTATAAGAATGCTTGTGATTTTTGCGTATTGGTTTTGTATCCTGAGACTTTGCTGAAGTTGCTTATCAGC
TTAAGGAGATTTTGGGAATAGCAAAGACTTGGAACCAAACCAAATATCCAACAATGATAGACTGGATTAAGAAAATGTGG
CACATATACACCATGGTATACTATGCAGCCATAAAAAATGATGAGTTCATGTCCTTTGTAGGGACATAGATGAAATTGGA
AATCATCATTCTCAGTAAACTATCGCAAGAACAAAAACCCGCATATTCTCACTCATAGGTGGGAATTGAACAATGAGAAC
ACATGGACACAGGAAGGGGAACATCACACTCTGGGGACTGTTGTGGGGTGGGGGAAGTGGGGAGGGATAGCTTTAGGAGA
TATACCTAATGCTAAATGATGAGTTAATGGGTGTAGCACACCAGCATGGCACATGTATACATATGTAACTAACCTGCACA
TTGTGCACATGTACCCTAAAACTTAAAGTATAATAATAATAAAATAAAATAAAAATAAATTAAAAAAATACAAAAATTTA
AAAAAAGAAGTTTATTAGCTCAAGATCTGGAGGCTGGGAAGTTCGAAGGCATGGCATTGGCACTTGGCAAAGGCCTTCTT
GCCGTGTTATCCTGTGGCAGAAGGCAGAA----------GAGTAAGAGA-------------------------------
----TTGAACTGACAGCCTGAA----------GCCTTTTTATAATCAGCATTAATCCATTTGTGCTGGTGAATCCCTCAT
GACCTAAGCAACTTCTATTAGGCCCTACCCCCCAACACTGTTGGATTGAGGACCAAGTTCCCAATACATGCTTTTTGGGG
GACACATTCAAATCATAGCA---GAGAA---GTTTTAAAAGTTTCAAAGAGCTTGGCAATTACACTGGGTTATAGA-GGA
GAGGTAAGTTGGGCAGT---TGATTGAGAA----TTAGGAATAAAGGATAAGGGGTAAAGAATGACT--TAAG-------
--------------------------------------------------------------------------------
--------------------------------------------------------------------------------
-------ATTC---------------------------------------------------------------------
--------------------------------------------------------------------------------
--------------------ATAGTTTCAATCTTGGCTGCTAAGTCT--GACAGGGAATTCAAGAGGTTGGGCTGGAAAA
GAGTGCATAGCAAGAA-----------------------------TTAGTTTATT
>Otolemur_garnettii
TTGTTATA-AGTCTACTTCTGTAAATT---------------CAATTTGCTCTAGGATCACAAAGGATAGAGAAAGCCAT
TTTGTAAAAA-------TAAGGAAGGCTTCACAGGGAGCTAATGTTTGGGTTTCCAGTTG-GATGTACTTAGACATTTTC
TA---GGGAAGTTGTG-TTGTAAGAGAAGAAAAACATCCAGAGG-AATATGCCAG----TTGG---TGTCTTAGTCCA-T
TTGTGCGGCTATAGCAGAATACCCAAGAACAGG------TAATTCATACAGAACAGGAATTTA-TTGTCTC---------
--------------------------------------------------------------------------------
--------------------------------------------------------------------------------
-----------------------------------------------------------aTGATTCT-GAGAGTG-----
-------------AGAAGTCCAAAAGCTTGGTGCTGGAAT-----------------------------GTGAAGAGGAC
TT------------------------------------------------------------------------------
--------------------------------------------------------------------------------
--------------------------------------------------------------------------------
--------------------------------------------------------------------------------
--------------------------------------------------------------------------------
--------------------------------------------------------------------------------
--------------------------------------------------------------------------------
--------------------------------------------------------------------------------
--------------------------------------------------------------------------------
--------------------------------------------------------------------------------
--------------------------------------------------------------------------------
----------------------------------------------------------------------------TCTC
ACGGCATCATCCTATGGCAGAAGGTGGAA----------GAGTGAAAGAG-TTAAGAGC---------------------
----TCAGACTCACAATCTCAA----------GTCCTTTTATAGTCAGTGTTAGCCCATTCATGAGGATGGAGCCCTCAT
CACCTAAGCACCTCCTGTTAGCCCCCATCTTCCAGTGCTGTTACATTGAGGATTATGTTTCTAACACATGCTTTTGGGGG
GACACATTTGGATCTTAGCA---GTGGA---GTTTC-AGAGTGTCCAAGAGCTTGGAAAGTGTACTAGGCAATC------
----------------TTAATGATTGACTA----ATAGGAATAAGGGATAAAG-GTTAAGAATGGCTctTAGG-------
--------------------------------------------------------------------------------
--------------------------------------------------------------------------------
-------ATTC---------------------------------------------------------------------
--------------------------------------------------------------------------------
--------------------ATAGTTTCAATCTTGGCTGTTAATTCC--AATAGGGAATTCAGGAGGCTAGGTTGGAAAA
GAGTGCATAGCAAGAA-----------------------------GGAGTTTATT
>Galeopterus_variegatus
TTGTTATA-AGTTTAGTTCTTTAAATGA-AAGAG---ATGTACAGTGTTCTCTAGGATCACAATGGATAGGGAAAGCAAT
TTTAT-AAGAATGAGGTTAAGGAAGGCTTCACAGGGAGATGATGTTTGGATTCAGACTTGAAATGTG-ATAGGAATTATC
TA---AGTAAGCCATGAGTGAAGCAGAGGAAA--AAGTCAGAGG-AAAATGCATG---GTGGA---AGTTGTAGTCCA-T
TTGTGCTCCTATAACAAAATACCTGAG--TAGGTATTTATAATTTATAAAGAACAGAAAAATA-CTGGCTC---------
--------------------------------------------------------------------------------
--------------------------------------------------------------------------------
-----------------------------------------------------------AGGGTTCAGGATACTG-----
-------------AGAAGTCTCCAAGCATGGTGCTAACAT-----------------------------ATGCCAGGGGC
CTTCTATTGCCTCATCCCATGGCAGAAGGCAG------------------------------------------------
--------------------------------------------------------------------------------
--------------------------------------------------------------------------------
--------------------------------------------------------------------------------
--------------------------------------------------------------------------------
--------------------------------------------------------------------------------
--------------------------------------------------------------------------------
--------------------------------------------------------------------------------
--------------------------------------------------------------------------------
--------------------------------------------------------------------------------
----------------------------------AGGGGCAAGAGAGAGTGAGAGCACATTTATAATTTATAAAGAACAG
AAAAATACTGGCTCAGGGTTCAGGAT------ACTGAGAAGTCTCCAAGCATGGTGCTAACATATGGCAGGGGCCTTCT-
ATTGCCTCATCCCATGGCAGAAGGCAGAGGGGCAAGAGAGAGTGAGAGCAAGGCAGAAAGAGAT----------------
----TTGAATGCACAGCCTCAA----------ACCTTTTTGTAATCAGCACTAATTCATTCATGAGAATGGAGTCCTCAT
GACCTAAAC-----CCATTAGGCCCCACCTCCCAACACTGTTACACTGGGGGTTAAGTTTTCAACACATGCTGTCTGGGG
GGTACTTTTAGACCATAGCA---ATGGA---GTTTC-AAAGTATCCAAGAGCTTGGCAGTTACAA-GGGCTAGAGAGGAA
GTGGTAAGTTTGGTGATTGATGATTGACCA----TTAAGAATAAAGGATAAGGATTTGAGAATGACTCTTTAG-------
--------------------------------------------------------------------------------
--------------------------------------------------------------------------------
-------ATTC---------------------------------------------------------------------
--------------------------------------------------------------------------------
--------------------ACTTTTTGAATCTTGGCTGTCAATCCTCAAACAGGGAATTCAGGAGGCTGGATTAGGAAA
CAGTGCATAGTAAGAA-----------------------------GGGTTTCATT
>Tupaia_chinensis
TTGTTACA-AGTTTAGCTCTTTAAATTG-AAGAG---AGACACTATTTGATTTGGGATCAAAATGGATAGAGGAAGCAAT
TTTGT-AAAAATAAAATTA---AAGACTTTCCGGAGAGATAATGTTTAATTTCAGAC--AAAATATGCACAGTACTTTTC
TA---GGTAAGCCTTGAGTAGAGCAAAAGAAAAGCAGCCAGAGG-AAAATGCATG---GTAGG-----------------
--------------------------------------------------------------------------------
--------------------------------------------------------------------------------
--------------------------------------------------------------------------------
--------------------------------------------------------------------------------
--------------------------------------------------------------------------------
--------------------------------------------------------------------------------
--------------------------------------------------------------------------------
--------------------------------------------------------------------------------
--------------------------------------------------------------------------------
--------------------------------------------------------------------------------
--------------------------------------------------------------------------------
--------------------------------------------------------------------------------
--------------------------------------------------------------------------------
--------------------------------------------------------------------------------
--------------------------------------------------------------------------------
--------------------------------------------------------------------------------
--------------------------------------------------------------------------------
--------------------------------------------------------------------------------
--------------------------------------------------------------------------------
--------------------------------------------------------------------------------
-------------------------------GTTTC-AAAATGTGCAAGAACTTAGCAGTTACATGAGGCTAGAGAGAAA
GGTGTAAGTTGGATGACTGATGATTGACTA----TTAAAAATAAGGGATAAGAAATTAAGAATGACTCTTTAC-------
--------------------------------------------------------------------------------
--------------------------------------------------------------------------------
-------ATTC---------------------------------------------------------------------
--------------------------------------------------------------------------------
--------------------ATAGTGTGACTTTTGGCTGTCAGTCC----ACAAGGAATTTGGGAAGCTAGGTTGGAAGA
GAATGCA-AGCAAGAA-----------------------------TGAGTTCATG
>Tupaia_belangeri
TTGTTACA-AGTTTAGCTCTTTAAATTG-AAGAG---AGACACTATTTGATTTGGGATCAAAATGGATAGAGGAAGCAAT
TTTGT-AAAAATAAAATTA---AAGACTTTCCAGAGAGATAATGTTTAATTTCAGAC--AAAATATGCACAGTACTTTTC
TA---GGTAAGCCTTGAGTAGAGCAAAAGAAAAGCAGCCAGAGG-AAAATGCATG---GTAGG-----------------
--------------------------------------------------------------------------------
--------------------------------------------------------------------------------
--------------------------------------------------------------------------------
--------------------------------------------------------------------------------
--------------------------------------------------------------------------------
--------------------------------------------------------------------------------
--------------------------------------------------------------------------------
--------------------------------------------------------------------------------
--------------------------------------------------------------------------------
--------------------------------------------------------------------------------
--------------------------------------------------------------------------------
--------------------------------------------------------------------------------
--------------------------------------------------------------------------------
--------------------------------------------------------------------------------
--------------------------------------------------------------------------------
--------------------------------------------------------------------------------
--------------------------------------------------------------------------------
--------------------------------------------------------------------------------
--------------------------------------------------------------------------------
--------------------------------------------------------------------------------
-------------------------------GTTTC-AAAATGTGCAAGAACTTAGCAGTTACATGAGGCTAGAGAGAAA
GGTGTAAGTTGGATGACTGATGATTGACTA----TTAAAAATAAGGGATAAGAAATTAAGAATGACTCTTTAC-------
--------------------------------------------------------------------------------
--------------------------------------------------------------------------------
-------ATTC---------------------------------------------------------------------
--------------------------------------------------------------------------------
--------------------ATAGTGTGACTCTTGGCTGTCAGT------CACAAGGATTTGGGAAGCTAG-TTGAGAGA
NNNNNNNNNNNNNNNN-----------------------------NNNNNNNNNN
>Tupaia_tana
TTGTTACA-AGTTTAGCTCTTTAAATTG-AAGAG---AGAGACTATTTGATTTGGGATCAAAATGGATAGAGGAAGCAAT
TTTGT-AAAAATAAAATTA---AAGACTTTCCAGAGAGATAATGTTTAGTTTCAGAC--AAAATATGCATAGTACTTTTC
TA---GGTAAGCCTTGAGTAGAGCAGAAGAAAAGCAGCCAGAGG-AAAATGCATG---GTAGG-----------------
--------------------------------------------------------------------------------
--------------------------------------------------------------------------------
--------------------------------------------------------------------------------
--------------------------------------------------------------------------------
--------------------------------------------------------------------------------
--------------------------------------------------------------------------------
--------------------------------------------------------------------------------
--------------------------------------------------------------------------------
--------------------------------------------------------------------------------
--------------------------------------------------------------------------------
--------------------------------------------------------------------------------
--------------------------------------------------------------------------------
--------------------------------------------------------------------------------
--------------------------------------------------------------------------------
--------------------------------------------------------------------------------
--------------------------------------------------------------------------------
--------------------------------------------------------------------------------
--------------------------------------------------------------------------------
--------------------------------------------------------------------------------
--------------------------------------------------------------------------------
-------------------------------GTTGC-AAAATGTGCAAGAGCTTAGCAGTTACATGAGGCTAGAGAGAAA
GGTGTAAGTTAGATGACTGATGATTGACTA----TTAAAAATAAGGGATGAGGAATTAAGAATGACTCTTTAT-------
--------------------------------------------------------------------------------
--------------------------------------------------------------------------------
-------ATTC---------------------------------------------------------------------
--------------------------------------------------------------------------------
--------------------ATAGTGTGACTCTTGGCTGTCAGT----CCACAAGGAATTTGGGAAGCTAGGTTGGAAAA
-GAATGCAAGCAAGAA-----------------------------TGAGTTCATT
>Heterocephalus_glaber
NNNNNNNNNNNNNNNNNNNNNNNNNNNNNNAGGA---ATATACAGT----TCTAGGGTTACACTGAACAGACAAAGCAAT
TTTGTAAAAA-------TAAGGAAGTTTTCACAAGAAGATAATCTTTGGGCTCTCAATTGAAATGTGCATAGAAATTTTT
GT---GGCAAGTTATGAGTGGAGCAGAAGAAA----------------CTGAATG---ATGGA-----------------
--------------------------------------------------------------------------------
--------------------------------------------------------------------------------
--------------------------------------------------------------------------------
--------------------------------------------------------------------------------
--------------------------------------------------------------------------------
--------------------------------------------------------------------------------
--------------------------------------------------------------------------------
--------------------------------------------------------------------------------
--------------------------------------------------------------------------------
--------------------------------------------------------------------------------
--------------------------------------------------------------------------------
--------------------------------------------------------------------------------
--------------------------------------------------------------------------------
--------------------------------------------------------------------------------
--------------------------------------------------------------------------------
--------------------------------------------------------------------------------
--------------------------------------------------------------------------------
--------------------------------------------------------------------------------
--------------------------------------------------------------------------------
--------------------------------------------------------------------------------
-------------------------------ATTTC-AAAGCGTCCAAGAGCTCAACAGTTATATTGGGCTAGAGA-AAA
GGAGTAAGTTGGGGGATTGGTGATTGCCTAATTCTTAGCAATGTGGGAAAGGGGATTAACAATGACTTTTATG-------
--------------------------------------------------------------------------------
--------------------------------------------------------------------------------
-------ATTC---------------------------------------------------------------------
--------------------------------------------------------------------------------
--------------------ATAGTTTGAATCTTGCCTATCAGTTCCCTGACAGGGCCTTCAGGGGCCTGTGTTGGAAAA
AAGTGGATAACAAGAA-----------------------------TGCTTTCATT
>Ictidomys_tridecemlineatus
TTGCTATA-AGTCTAGTTTTTTAAACTGAAAGAG---TTGTACAATTTACTCTGGGATCACAATGGATGAAGAAAGCAAT
TTTGT-AAAAATAAAATT----AAGGTTTCATGGGGAGATAAGGTTTGGGTTCAGATTTGAAATGCACATAGGAATTTTC
TA---AGTCAGTCATGAGTGGAACAGAGGAAAAACAACCTGAAG-AAAACACGTC---ATGGC-----------------
--------------------------------------------------------------------------------
--------------------------------------------------------------------------------
--------------------------------------------------------------------------------
--------------------------------------------------------------------------------
--------------------------------------------------------------------------------
--------------------------------------------------------------------------------
--------------------------------------------------------------------------------
--------------------------------------------------------------------------------
--------------------------------------------------------------------------------
--------------------------------------------------------------------------------
--------------------------------------------------------------------------------
--------------------------------------------------------------------------------
--------------------------------------------------------------------------------
--------------------------------------------------------------------------------
--------------------------------------------------------------------------------
--------------------------------------------------------------------------------
--------------------------------------------------------------------------------
--------------------------------------------------------------------------------
--------------------------------------------------------------------------------
--------------------------------------------------------------------------------
-------------------------------ACTTC-AGAGTGTCCAAGAACCCTACAGGTACACTGCACAAGAAA-GGG
GG----------GAGATTAATGATTGACTTACTCTTAG-AATAAGTGATAAGG-ATACAGAATAACTTTTAAGGGCTGGG
GTTGGCTCGGTGGTACAGCACTTGACTGGCACATGTGAGGTCCTGGGTTAGATTCTCAGCATCAAATAAATGAATGAATG
AATGTATTGTGTCCACCTACAACTAAAAATATTTAAAAAGAAGGACCTTAACCACTCACTCATTTTAAAAAAAAAGAATG
ACTTTTAATTC---------------------------------------------------------------------
--------------------------------------------------------------------------------
--------------------ATAGTTTGAATC-TGACTGGAAATCCCCAGATAGGAAATTCAGAAGGCTTTGTTAGAAAA
AAGTACATAGCAAGAATTTCAGGGCGGGGGTTGGGGGGTGGGGATTGAGTTCTTC
>Ochotona_princeps
GTGTTAAACAGCTTAATTCTTTCAGTAGAAGGGGTATATATACACCGTACACTAGAGTCAAAAT-GATGGAGAAAGCAAT
TTTAT-AAAACTAAAATTAAGGAAAGCTTCTCATGGATTTAGTATTTGGATTCAGACGTGAAATGTGTATAGAAATGTTG
TA---GGCAAGCCTTGAGAGGAACAAGACAAAAGTAGCCA-AGG-AAAATGCATG---GTGGA-----------------
--------------------------------------------------------------------------------
--------------------------------------------------------------------------------
--------------------------------------------------------------------------------
--------------------------------------------------------------------------------
--------------------------------------------------------------------------------
--------------------------------------------------------------------------------
--------------------------------------------------------------------------------
--------------------------------------------------------------------------------
--------------------------------------------------------------------------------
--------------------------------------------------------------------------------
--------------------------------------------------------------------------------
--------------------------------------------------------------------------------
--------------------------------------------------------------------------------
--------------------------------------------------------------------------------
--------------------------------------------------------------------------------
--------------------------------------------------------------------------------
--------------------------------------------------------------------------------
--------------------------------------------------------------------------------
--------------------------------------------------------------------------------
--------------------------------------------------------------------------------
-------------------------------TTTTC---GCTGTCCAAAA--------------CTGGCCTACAGA-GGA
AGGGTCAATTCTGTGATTCTTGATTGCCTC----TTAGG-GTAAAAGATAAGGGTTTAAGAATGACACTTAAG-------
--------------------------------------------------------------------------------
--------------------------------------------------------------------------------
-------ATTCATAATGTTATTATATTCTTAGAATTGTATTTATGGGCTGCTTTGAATCTGTTCCCTTTGTGTTACTATC
CCATTAACATATGAATGGATGAGAATTGTGTTGCAGTAATTATTATGAGTTGCTGTGACCCTGAGGATATAATGTATTAA
TGCATTCCATAAAAAAAGATATAGCATGAATCATGACTGCCAATCCCCAGACAA-----TTAAGAGACTGAGTAGGAAAA
CAGAACA-GGCAAGAA-----------------------------TAAGTT-ATT
>Canis_lupus_familiaris
TTGTTGTTAAGT----ATCCTAACATTG-GAGAG---ATGTACAGTTTGCTCTAGAATAACAAATGATGGAGACAGCAAT
TTTGTAAAAA------TTAAGGAAGGCTTCACTAGAGGA-GATGTTTGGATATAGACATGAAACGTGCATAGGGTTTTTT
TTCCCAGTAAGACATGACCAGAGCAGGGGAAAAACAGCCAGAGGAAAAATGTATG---GTGGA-----------------
--------------------------------------------------------------------------------
--------------------------------------------------------------------------------
--------------------------------------------------------------------------------
--------------------------------------------------------------------------------
--------------------------------------------------------------------------------
--------------------------------------------------------------------------------
--------------------------------------------------------------------------------
--------------------------------------------------------------------------------
--------------------------------------------------------------------------------
--------------------------------------------------------------------------------
--------------------------------------------------------------------------------
--------------------------------------------------------------------------------
--------------------------------------------------------------------------------
--------------------------------------------------------------------------------
--------------------------------------------------------------------------------
--------------------------------------------------------------------------------
--------------------------------------------------------------------------------
--------------------------------------------------------------------------------
--------------------------------------------------------------------------------
--------------------------------------------------------------------------------
-------------------------------GTTTC-AAAGTGTCCAAGAGCTTGGCAGTTATGC------------AGA
GTGTAAAGTTGAGTGATTGTTGACTGACTA----CTAGGAAAAAGGGGTAAAGAGTTAAGAATGACTCTGAAG-------
--------------------------------------------------------------------------------
--------------------------------------------------------------------------------
-------ATTC---------------------------------------------------------------------
--------------------------------------------------------------------------------
--------------------ATGGTTTGGG---TAGCTCTCAATTCCCAGATAGGGAATCCAAGAGACTGGTTTAGAAGA
GAATGCATGGCAAGAA-----------------------------TGAGTTCATA


>Marker Euarch5

>MSTD
--------------------------------------------------------------------------------
--------------------------------------------------------------------------------
--------------------------------------------------------------------------------
--------------------------------------------------------------------------------
--------------------------------------------------------------------------------
--------------------------------------------------------------------------------
--------------------------------------------------------------------------------
--------------------------------------------------------------------------------
--------------------------------------------------------------------------------
--------------------------------------------------------------------------------
--------------------------------------------------------------------------------
--------------------------------------------------------------------------------
--------------------------------------------------------------------------------
--------------------------------------------------------------------------------
--------------------------------------------------------------------------------
--------------------------------------------------------------------------------
--------------------------------------------------------------------------------
--------------------------------------------------------------------------------
--------------------------------------------------------------------------------
--------------------------------------------------------------------------------
--------------------------------TGCTATGGTTTGAATGTGTCCCCCAAAGTTCATGTGTTGGAAACTTAA
TCCCCAATGCAACAGTGTTGGGAGGTGGGGCCTAATAAGAGGTGATTAGGTCATGAGGGCTCTGCCC-----TCATGAAT
GGATTAATGTCATTATCGCGGGAGTGGGTTAGTTATCGCGGGAGTGGGTTTGTTATAAAAGNAAGTTCGGCCCCCTTTTG
CTCTCTCNCTCTCACTCTCTTGCCC---TTCCGCCTTCCGCCATGGGATGACGCAGCAAGAAGGCCCTCACCAGATGCCG
GCNCCNTGATCTTGGACTTCCCAGCCTCCAGAACCGTGAGCCAAATAAATTTCTGTTCTTTAT--AAATTACCCAGTCTG
TGGTATTCTGTTATAGCAGCACAAAACGGACTAAGACA------------------------------------------
--------------------------------------------------------------------------------
--------------------------------------------------------------------------------
--------------------------------------------------------------------------------
--------------------------------------------------------------------------------
--------------------------------------------------------------------------------
-------------------------------------------------------
>Homo_sapiens
GTGAAA-AGAAACTGGGCCTTATATCCACTGTTGGGATGGTACGTGAAATGC-AAACTACTCCTCTTTCATAGAAAATTT
CTGGAAGTCATTGC------------------------------------------------------------------
--------------------------------------------------------------------------------
--------------------------------------------------------------------------------
--------------------------------------------------------------------------------
--------------------------------------------------------------------------------
--------------------------------------------------------------------------------
--------------------------------------------------------------------------------
--------------------------------------------------------------------------------
--------------------------------------------------------------------------------
--------------------------------------------------------------------------------
---------------CTTGAAAAGTTTT----------------------------------------------------
--------------------------------------------------------------------------------
--------------------------------------------------------------------------------
--------------------------------------------------------------------------------
--------------------------------------------------------------------------------
--------------------------------------------------------------------------------
--------------------------------------------------------------------------------
--------------------------------------------------------------------------------
---------------------------------------------------TAAAAAGTATTCTCAGCATCCTAAAAT-A
ATGGAAAATAACTTGTGAATA---ATCAG---TGCTACGGTTTAAATGTGTCCCCCAAAAAGCACGTGTTGGAAACTTAA
CCCCCAATGCAGTAGTGTTGGGAGATG-GGCCTAATGGGAAGTATTTAGGTCATGAGGG-TGAACCC-----TCATAAAT
GGATTAATGCTGATTATAAAAGGGC----------TTGAGGCAGTGAGTTTG----------------------------
----ATCTCTTACTCTCTCTTGCCAATGTGATGCCTTCTACCATG-AATGATGCAACAAGAAGGCCTTCACCAGATG---
----------------------------CAGCTCCTCGAGCCAAATAAACTTCTATTGTTTATAAAAATTACCCAGTCTG
TGGTATTCTGTTATAGCAGCACAAAAGGAACTAAGACA---ATGAG---CTATAAATTATTTTTC-CCTTCTTTGCTCTC
TTTATCTCTGAGAATGTGAGGACTTAG-----------------------------------------------------
--------------------------------------------------------------------------------
--------------------------------------------------------------------------------
----------------------------------------------------------CATTGAACAT-------TGCAA
TGATTTATGGACAATGTCAAAGGTCTCTGAAAAATAATAA----TTTGCCATTTTGCTGAGGCAAGCATCAGAATCCTAA
ACATTA-TTGTCTGAGAACAAATCACTTG-ATTAGTGAGTGGGCCC-AGCCATCC
>Otolemur_garnettii
ATGAAA-AGAAACTACTTCTTATATCCACTGTTGGTATCGTACATGAAATGC-AGAATCCTCCTCTTTTATAGGTAATGT
CTAAGACTCATTGC------------------------------------------------------------------
--------------------------------------------------------------------------------
--------------------------------------------------------------------------------
--------------------------------------------------------------------------------
--------------------------------------------------------------------------------
--------------------------------------------------------------------------------
--------------------------------------------------------------------------------
--------------------------------------------------------------------------------
--------------------------------------------------------------------------------
--------------------------------------------------------------------------------
---------------CTTGGAAAGTTTTTATTTATTTAATTATTTTTTTGAGACCGAGTCTCACTCTGTTGCCCTGGGTT
GAGTGCTGTGGTGTCATCATAGCTCACAGCAATCTCAAACTCTTGGGCTCAGGAGGTCCTCCTGCCTCAGCCTCCTGAGT
AGCTGGGACTACTGGTGCCCACCACAACCCTGACTAGACTAGTGTATCTATGTTTAGTAGAAATGGGGTCTCACTCTTGC
TCAGGTTGGCCTGAACTCCTGAGCTCAGGCGATCTACCCACCTTGGCCTCCCAGAGTGCTGGGATTAAAGGATTACAGGC
ATGAACCACAGCTCCCTGCCTGCCTTGAAAAGTTTTTTTGTTTTTTTTTTAAGCTGGGAGTCTCACTTTATTGCACTCGA
AGGAGTGATCTGGCATCATAGCTCACAGCTCAAACTCCTGGGCTCAATAGATTCTCTTGCCTCAGCCTCCTGACTAGCTG
GGAGTATAGGGGCCTGCCACAGTGCCTGGTTAGTTTTTCTGTTTTTAGTAGAGATGGGGTCTTGCTCTTGCTCAGGCTTG
AACTCCTGTTTTGAAGCAATCCACCCAGCTCCGCCTCCCAGAGTGCTGGGATTACAGCATGAGCCACCACACAGGGTCCC
CTTAAAAAGTTTCTAAGAAGATAACAAACAAACAAACAAACAAAAGTTTTCTAAGAAGTGTTCTCAATATCCCCAATTGA
TAGGAAAATACCTTGTAGATA---ATACA---TGCTGTGGTTTGACTACGTTCCCCCAAAAGCATGTGTTAGAAACTCAA
TCCCCA-TGTAACAGTGTTGTTAAGAGAGGTCTAATGGGAGATGTTTAGGTCACAAGGGCTCCACCT-----TCATG-AT
GGATTAGTGCCGATTATTAAAGGGC----------ATGAGGCCAGAAGTTTG----------------------------
----AT--CTCACTCCCTCTTGCCCACATGATATCTTCCACCTTGTTGTGAAGCAGCAAGAAGGCCCTGACCAGATG---
----------------------------CAGCCCCTTGAGCCAAACCCACTTCTGGTGTTTAT----------------C
TGGTATTCTGTTATAGCAGCACGAAATGGACAGAGACA---ATTAG---TTACAAATTCTTTTTCTCCTTCTTTGCCCTC
TTTATTTCTGAGAATGTGAGGACTTAG-----------------------------------------------------
--------------------------------------------------------------------------------
--------------------------------------------------------------------------------
----------------------------------------------------------CATTGAACAT-------CACGG
TGATTTATGGACAATGTCAAAGTTCTATGATAAAAAATAAAAATTTTGCATTTTTGCTGAGGCAAGTATCAGACTCCTAA
ACATA--TTGTCTGAGAACGAGTCCCTTG-ATCAGTGAGTGGGCCC-AGTCATTC
>Galeopterus_variegatus
GTGAAA-ACAATCTGCTTCTTATTTCCACTCTTGGGATAGCACATGAAATGCAAAAACACTCCTTTTTTATGGAAAATGT
CTGGAAGTCATTGC------------------------------------------------------------------
--------------------------------------------------------------------------------
--------------------------------------------------------------------------------
--------------------------------------------------------------------------------
--------------------------------------------------------------------------------
--------------------------------------------------------------------------------
--------------------------------------------------------------------------------
--------------------------------------------------------------------------------
--------------------------------------------------------------------------------
--------------------------------------------------------------------------------
---------------CTTGAAAAGTTTT----------------------------------------------------
--------------------------------------------------------------------------------
--------------------------------------------------------------------------------
--------------------------------------------------------------------------------
--------------------------------------------------------------------------------
--------------------------------------------------------------------------------
--------------------------------------------------------------------------------
--------------------------------------------------------------------------------
---------------------------------------------------TAAAAAGTATTCTCAACATTCCAAACA-A
TAGGAAAATAACTTGTAGATA---ATAAG---TGCTAGGGTTTGACTGCGTACCCC-AAAAGCATGTGTTGGAAACTTAA
TCCCCAATGCAACAATGTTGGGGGGTGGGGCCTAATGAGAGGCG-------------GGCTCCACCTCACCATCATGAAT
AGATTAATGCTGATTTAAAAAGGGC----------TTGAGGCTGTGAGTTTG----------------------------
----ATCTTTTGCTCTCCCTTGCCCATGTGATGCCTTCTGCCACCTTACAACGCGGCAAGAAGGCCCTCACTAGATG-TG
GCCCCTTGACCCTGGACTTGCCAGCCTTCAGAACTGTTAGCCAAATAAACTTCTGTTGTTTAT--AAATAACCCAATCTG
TGGTATTCTGTTACAGCAGCACAATATGAACT--GACA---ATGAG---CTACAAATTCTTTTTC---TACTTTGCCCTC
TTTATCTCTGAGAATGTAAGGACTTAG-----------------------------------------------------
--------------------------------------------------------------------------------
--------------------------------------------------------------------------------
----------------------------------------------------------TATTAAACAT-------TGCAG
TTATTTATGGACAACCTCAAAGGTCTATGAAAAATGATTA----TTTACAGTTTTGCTGAGGCAAGCATCAGAATCCCAA
ACATTA-TTTTCTGAGAACAAATCACTTG-ATTAGTAAGTGGGCCC-AACCATCT
>Tupaia_chinensis
GTGAAA-ACAAACTGCTCTTTGTACCCACTCTGAGGATTGTATCTGAAATGTAAACATGCTCCTCATTTATGGAAACTAT
CTGGGAGTCGTTTT------------------------------------------------------------------
--------------------------------------------------------------------------------
--------------------------------------------------------------------------------
--------------------------------------------------------------------------------
--------------------------------------------------------------------------------
--------------------------------------------------------------------------------
--------------------------------------------------------------------------------
--------------------------------------------------------------------------------
--------------------------------------------------------------------------------
--------------------------------------------------------------------------------
---------------CTTGAAAACTTTT----------------------------------------------------
--------------------------------------------------------------------------------
--------------------------------------------------------------------------------
--------------------------------------------------------------------------------
--------------------------------------------------------------------------------
--------------------------------------------------------------------------------
--------------------------------------------------------------------------------
--------------------------------------------------------------------------------
---------------------------------------------------CAAAAAGTATTCTCAACATCCCAAACC-G
TGGGGATA-AACATGTGAATA---ATGAG---------------------------------------------------
--------------------------------------------------------------------------------
--------------------------------------------------------------------------------
--------------------------------------------------------------------------------
--------------------------------------------------------------------------------
-------------------------------------------------CTGCAAATTCTTGTTCTCCTTCTTTGCCCTC
TTTATCTCTGAGAATGTGAGGATTTAG-----------------------------------------------------
--------------------------------------------------------------------------------
--------------------------------------------------------------------------------
----------------------------------------------------------CAGTGAACATTTTGAACTGCAT
TGATTTATGGACAACC-------TCTATGAAAAATAATAA----TTTGCAGTTTTGCTGAGGCAAGCATCAGAAGCCC-A
ACATTATTTGTCTGAGGACAAATCACTTT-ATTACTGAGTGGG-CC-AGCCATCC
>Tupaia_belangeri
GTGAAA-ACAAACTGCTCTTTGTACCCACTCTGAGGATTGTATCTGAAATGTAAACATGCTCCTCATTTATGGAAACTAT
CTGGGAGTCGTTTT------------------------------------------------------------------
--------------------------------------------------------------------------------
--------------------------------------------------------------------------------
--------------------------------------------------------------------------------
--------------------------------------------------------------------------------
--------------------------------------------------------------------------------
--------------------------------------------------------------------------------
--------------------------------------------------------------------------------
--------------------------------------------------------------------------------
--------------------------------------------------------------------------------
---------------CTTGAAAACTTTT----------------------------------------------------
--------------------------------------------------------------------------------
--------------------------------------------------------------------------------
--------------------------------------------------------------------------------
--------------------------------------------------------------------------------
--------------------------------------------------------------------------------
--------------------------------------------------------------------------------
--------------------------------------------------------------------------------
---------------------------------------------------CAAAAAGTATTCTCAACATCCCAAACC-G
TGGGGATA-AACATGTGAATA---ATGAG---------------------------------------------------
--------------------------------------------------------------------------------
--------------------------------------------------------------------------------
--------------------------------------------------------------------------------
--------------------------------------------------------------------------------
-------------------------------------------------CTGCAAATTCTTGTTCTCCTTCTTTGCCCTC
TTTATCTCTGAGAATGTGAGGATTTAG-----------------------------------------------------
--------------------------------------------------------------------------------
--------------------------------------------------------------------------------
----------------------------------------------------------CAGTGAACATTTTGAACTGCAT
TGATTTATGGACAACC-------TCTATGAAAAATAATAA----TTTGCAGTTTTGCTGAGGCAAGCATCAGAAGCCC-A
ACATTATTTGTCTGAGGACAAATCACTTT-ATTACTGAGTGGG-CC-AGCCATCC
>Tupaia_tana
GTGAAA-ACAAACTGCTCTTTGTACCCACTCTTAGGATTGTATCTGAAATGTAAACATGCTCCTCATTTATGGAAACTAT
CTGGGAGTC---TT------------------------------------------------------------------
--------------------------------------------------------------------------------
--------------------------------------------------------------------------------
--------------------------------------------------------------------------------
--------------------------------------------------------------------------------
--------------------------------------------------------------------------------
--------------------------------------------------------------------------------
--------------------------------------------------------------------------------
--------------------------------------------------------------------------------
--------------------------------------------------------------------------------
---------------CTTGAAAACTTTT----------------------------------------------------
--------------------------------------------------------------------------------
--------------------------------------------------------------------------------
--------------------------------------------------------------------------------
--------------------------------------------------------------------------------
--------------------------------------------------------------------------------
--------------------------------------------------------------------------------
--------------------------------------------------------------------------------
---------------------------------------------------CAAAAAGTATTCTCAACATCCCAAACC-A
TAGGATAAAAACATGTGAATA---ATGAG---------------------------------------------------
--------------------------------------------------------------------------------
--------------------------------------------------------------------------------
--------------------------------------------------------------------------------
--------------------------------------------------------------------------------
-------------------------------------------------CTGCAAATTCTTGTTCTCCTTCTTTGCCCTC
TTTATCTCTGAGAATGTGAGGATTTAG-----------------------------------------------------
--------------------------------------------------------------------------------
--------------------------------------------------------------------------------
----------------------------------------------------------CAGTGAACATTTTGAACTGCAT
TGATTTATGGACAACC-------TCTATGAAAAATAATAA----TTTGCAGTTTTGCTGAGGCAAGCATCAGAAGCCC-A
ACATTATTTTTCTGAGGACAAATCACTTT-ATTACTGAGTGGG-CC-AGCCATCC
>Cavia_porcellus
GTGAAA-ATAAACTGTTTCTTAAACTCACTCCTGGGATAGTATAGGAAACGCAAAAATACCCTTTTCTGATGGAAAATGT
CTGGGAGTCACTAT------------------------------------------------------------------
--------------------------------------------------------------------------------
--------------------------------------------------------------------------------
--------------------------------------------------------------------------------
--------------------------------------------------------------------------------
--------------------------------------------------------------------------------
--------------------------------------------------------------------------------
--------------------------------------------------------------------------------
--------------------------------------------------------------------------------
--------------------------------------------------------------------------------
---------------CTTGAAAAGCTTT----------------------------------------------------
--------------------------------------------------------------------------------
--------------------------------------------------------------------------------
--------------------------------------------------------------------------------
--------------------------------------------------------------------------------
--------------------------------------------------------------------------------
--------------------------------------------------------------------------------
--------------------------------------------------------------------------------
---------------------------------------------------TTAAAAGTATTTTCAACATTCTAAGCT-A
TAGGAAAATGACTCATGGGCA---ATGAG---------------------------------------------------
--------------------------------------------------------------------------------
--------------------------------------------------------------------------------
--------------------------------------------------------------------------------
--------------------------------------------------------------------------------
-------------------------------------------------TTATGAATTCTT-TTGTCTTTCTTTGCCTTC
TTTACCTTTGAGAATGTGAGAACTTAG-----------------------------------------------------
--------------------------------------------------------------------------------
--------------------------------------------------------------------------------
----------------------------------------------------------CTTTGGACAT-------TTTAG
TGATTTATAGGCAGCCCCAAAGGTCTATGAAAAATAATAA----TTTGCAGATTTGCTGAGACAAACATCAGAACCCCAA
ACATGA-CTGTCTGAGAACAAATCACTGG-ATTA--GAGGGAGTCC-AGCCAGCC
>Ictidomys_tridecemlineatus
GTAGAGTAAAAACTCCTTCTTAGAGTCACTCTTGGAACAGTACATGGAATGCAAAAATATTCCTCTTTTATGGAAAATGT
CTGCGAGTCACTGCCTGCAAAATTTTTATTTTTATTTATTTTATCTATGAAATTGGGAATTATTTTTCCCCACATTTTTC
ACTGGTGCATTACAGTTGTACATACTGGTGAAATATGTTGTCATACATTTGTACATAAATACACAATATAACAATATACT
TTGGCCAATATCACTCCCCAGTACTTCCTCCTCCCTCCCCATTTTCTGCCCCTTGGTCCCTTTCCTCTACTGATCTCCCT
TGATTTTCATGTTCCTCCCCCAATACCTTTCTTTTCCTTTTTCCTTTATATCTCTCTCATATGTGAGAAAACATAAAAAC
ATTAACCTTTTGAGTTTGACTTATTTCACTTAACATAATGATCTCTAGTTCCATCCATTTTCCTACAAATGACATCATTT
CATTTTTCTTTATGGCTGAATAAAACTCTTTGTGTATACATACCACATTTTCTTTATCTACTCACCTGTTGATGGATACC
TAAGCTGGTTCCATAGTTTGGCTTTTCTGAATTGTGCTGCTAAAAATAGGGACATGCATGTATCATTATAGTATGATGAC
TTTAATTCATCAAGATAAGTACCAAGGAGTGGGATAGCTGGATCATATAGTGGTTCCATACCTCGTCTTTTGAGGAATCT
CCATACTGATTTCCATACTGGTTGTACTAATTTACAATCCCACCAACAGTGTAAAAGTATTCCTTTTTCTCCACATTCTC
TCCAGCATTTATTATTATTTGTATTCTTAATGACTGCCATTCTGACTGGTGTGACATGAAATCTCAATGTAGTTTTGATT
TTTGTTTCCCTAATTCTTGCAAAGTTTT----------------------------------------------------
--------------------------------------------------------------------------------
--------------------------------------------------------------------------------
--------------------------------------------------------------------------------
--------------------------------------------------------------------------------
--------------------------------------------------------------------------------
--------------------------------------------------------------------------------
--------------------------------------------------------------------------------
---------------------------------------------------AAAAAAGCATTCTCAATACCCTAAACG-A
CAGGAAAATAACTTGTGGATA---ATTAG---------------------------------------------------
--------------------------------------------------------------------------------
--------------------------------------------------------------------------------
--------------------------------------------------------------------------------
--------------------------------------------------------------------------------
-------------------------------------------------CTACAAATTATTTTTCTCCTTCTTTGCCCTC
TTAATCTCTGTGAATGTGAAAACTTAG-----------------------------------------------------
--------------------------------------------------------------------------------
--------------------------------------------------------------------------------
----------------------------------------------------------CATTGAACAC-------TGCAA
TGATTTACAGATAACCCTGAAGGGCTATGAAAAATAATAA----TTTTCAGTTTTGCTGAGACAAGCATCAGAATCCCAA
ATATTA-TTGTCTGTGAACAAAT-ACTTG-ATTACTGAGTGGGCCC-AGCCATCC
>Oryctolagus_cuniculus
GTGGAA-ACTAACTATTTCTTATATCTACTATTGGGACAGTCTACGAAGTGAAGAAAATATTCTTTTTTATGGAAAATTT
CTGGGAGTCATTGC------------------------------------------------------------------
--------------------------------------------------------------------------------
--------------------------------------------------------------------------------
--------------------------------------------------------------------------------
--------------------------------------------------------------------------------
--------------------------------------------------------------------------------
--------------------------------------------------------------------------------
--------------------------------------------------------------------------------
--------------------------------------------------------------------------------
--------------------------------------------------------------------------------
---------------TTTGAAAAGTTTT----------------------------------------------------
--------------------------------------------------------------------------------
--------------------------------------------------------------------------------
--------------------------------------------------------------------------------
--------------------------------------------------------------------------------
--------------------------------------------------------------------------------
--------------------------------------------------------------------------------
--------------------------------------------------------------------------------
---------------------------------------------------CAGAAAGTATTCTCCACGTCGCAAACT-A
CAGAAAATTCACCTGTTGCTA---ATGAG---------------------------------------------------
--------------------------------------------------------------------------------
--------------------------------------------------------------------------------
--------------------------------------------------------------------------------
--------------------------------------------------------------------------------
-------------------------------------------------CTATAAACTCTTGTTCTCCTGATTGACCCTG
TTTGTCTCTGAGAGTGTGAGGACTCAGCACTGGGCCGAGTTACAGAGAGAGAGAGAGGACTTCCATCCGCTGATTCACTC
CCCAAACGGCTGCAACATCTGGAGTCAGGCCATCCCACCCAGGAGCCAGGAGCCTCCTCCAGGTCTCCCATGGGGTGCAG
GTGCCCAAGGACCTGGGCCATCCTCCACTGCCTTCCCGGGCCACAGCAGAGAGCTGGCCTGGAAGAGGAGCAGCCGGGAC
AGGAACTGGCGCCCACATGCAATGCTGGGCCACAGATGGAAAACCCAGCCCACTATACCACAGAGCTGGCCCCTCTGTAG
TCACTTATGCACAGTCTCATGGGTTGATAACAAATAATAA----TATGCCCTTGTGCTGAGACAAGAATCGGAACCCTCA
ACATTA-CCGTCTGAGAACAGATCACTTGAAGCAGGGGATGGACCCCAGCTGTCT
>Bos_taurus
GTGAAA-ACAAACTGCTTCTTACACCCACTCTTGGGACAGTACATGAAATGCAAAAATACCCCT--TTTATGGAAAATGC
CCGGGAGTCATCGC------------------------------------------------------------------
--------------------------------------------------------------------------------
--------------------------------------------------------------------------------
--------------------------------------------------------------------------------
--------------------------------------------------------------------------------
--------------------------------------------------------------------------------
--------------------------------------------------------------------------------
--------------------------------------------------------------------------------
--------------------------------------------------------------------------------
--------------------------------------------------------------------------------
---------------CTTGAAAAATTTC----------------------------------------------------
--------------------------------------------------------------------------------
--------------------------------------------------------------------------------
--------------------------------------------------------------------------------
--------------------------------------------------------------------------------
--------------------------------------------------------------------------------
--------------------------------------------------------------------------------
--------------------------------------------------------------------------------
---------------------------------------------------TAAAAAATGTTCTTGACATCCTGAACA-A
CAGGAAAATAACTTGTGGATA---ATGAG---------------------------------------------------
--------------------------------------------------------------------------------
--------------------------------------------------------------------------------
--------------------------------------------------------------------------------
--------------------------------------------------------------------------------
-------------------------------------------------CAACACATTCTTTCTCTCCTTCTTTGCCTTC
TTTATCTCTGAGAATGTAAGGACTTGG-----------------------------------------------------
--------------------------------------------------------------------------------
--------------------------------------------------------------------------------
----------------------------------------------------------CATTAAACAT-------TGCAA
TGACTTATCGACAACCTCAAAGTTCTATGAAAAA-AATAA----GTTGCAGATTTGCTGAGAGAAGCATCAGAATCCGAA
ACATGA-CTGTCTCAGAGCAAATCACTTT-ACTAGTGAGTGGGCCC-AGCTATCC


>Marker Euarch6

>MSTD
--------------------------------------------------------------------------------
--------------------------------------------------------------------------------
---------------------------------------------------TGCTATGGTTTGAATGTGTCCCCCAAAGT
TCATGTGTTGGAAACTTAATCCCCAATGCAACAGTGTTGGGAGGTGGGGCCTAATAAGAGGTGATTAGGTCATGAGGGCT
CTGCCCTCATGAATGGATTAATG--------------------TCATTATCGCGGGAGTGGGTTAGTTATCGCGGGAGTG
GGTTTGTTATAAAAGNA--AGTTCGGCCCCCTT-----TTGCTCTCTCNCTCTCACTCTCTTGCCCTTCCGCCTTCCGCC
ATGGGATGACGCAGCAAGAAGGCCCTCACCAGATGCCGGCNCCNTGATCTTGGACTTCCCAGCCTCCAGAACCGTGAGCC
AAATAAATTTCTGTTCTTTATAAATTACCCAGTCTGTGGTATTCTGTTATAGCAGCACAAAACGGACTAAGACA------
--------------------------------------------------------------------------------
--------------------------------------------------------------------------------
--------------------------------------------------------------------------------
---------------------------
>Homo_sapiens
GCAGACTTGGGAGTGAGCTCTTGTGAGTCACAGGTTGGGG-CTTCCCTGTGTAACCTGGTGAGGCTCACAGGAGTCCAAT
GGCTTAGAGTGGCAGATA-GGGCCATGAGTCGGGCCATTGTCTCTGTGTCATCAATGATTCTGTGTTTGGTAGGTTTGCT
CTAGACTCAGAGAAGAGCAAGACTCACTGGGAGCCTCTTC---CCCTC---TGCTAAGTTTTGAATGTATCCCCCAGAGT
TCACATATTGGACATGTAATCCCCAGTGCAAGAGTGGTGACATGTAGGACCT-TTAAGGAATGAT---------------
------------------TAATG--------------------CCATTATCATGGGAGTGGGTTGGTTATCGTGGGATTG
GGTTCTTGGTAAAAGGATGAGCTCAGCACCCTTCCCTCTTGTTCTCTCTTGCACAATCTCTTACCCTTTTGCCTTCCACT
ATGGGATGATGCAGCCCAAGGGCCCTCTCCAGATGCCAGCTCCATGCTCTTGGACTTCCCAGTCTCTAGAATCAT-AGCC
AGATAAATTTCTATTCATTATAAATTACCCAGTCTGCAGCATCCTGTTATAGCAGCATAACATGGACTAAGACA---CCA
TC---CTTTGCCCCAGT----TCAGGGCAAAGAGGCCTCAAGAAACCCACCATT-TGTGAGAAACTTTTATGTGCTTCCT
GGACTTTCTAGGTA-----TTTACTGACAGCTAACTG-------TTACGGAGCACT--TCTAGCACTAGG-TACTGCTCT
GCGC-----TCTTGTACCGTCTCAGACAAGGCCCCACAGGAACTCCTTGACAC--------------------AGGTATT
GTTATCA---CCATTTTGCAGGTGAGG
>Microcebus_murinus
GCAGACTTGGGTGTGAGCTGTTGCGAGGCACAGGTTGAGGGCTCCCCTATATAACCTGGTGAGGCTCACAGGAGCCCCAG
GGCCTGTAGCAGCAGCTG-GGGACATAAGTCGGATCATTGTTTCTGTTTCATCAATGATTCTATGTTCAGTAGGTTTGCT
CTGGGCTCAGAGAAGAGCAGGGCTCCCTGGGAGCCTCTCC---TCG-C---TGCTGTGGTTTGAATGTGCCCCCCAAAGT
TCATGTGTTAGAAACTTCATCTCCAGTGCAACAACATTAAGAGGTGGGGCCT-TCAAGAGGTGATTGGGTCATGGGTGCT
CTGCCCTTGCGTGTGGGTTAATG--------------------CCGTTACCGTGGGAGTGGGCTAGCTACCAGAAGAT--
GGGTTCTGATGAAAAGATGAGCTTGACCCCCTTTCCACTTGCTCCCTCTTATGCACTCTCTTGCCCTTCTACCTCCCGCC
ACAGGATCACGCTGCATGAAGGTCCCTGCCAGATGCCAGCGCCATGCTCTTGGACTTCCCACCCCCAGAACCCATGAGCG
AAATAAATTTCTGTTCATTGTAAATTACCCAGTCTCTGATAGTATGTGATTGC--------ATGGACTGAGACA---CCC
TC---CCTTGCCCCAGT----TCAAGGCAAACAGGCCCCAGGAAGCCCA-CGTT-TGTGAGGGCCATCTGTGTGTCTCCC
AGACCCTTTAGGGA-----CTTCCTGACAGCCAGCTG-------TCACAGGGCACT-TCCTAGCATGAGG-GGCTGCTCT
GGGCACTTTTCATGGACCATCTCAGAGGAGACCTCACAGAAACCCTTTGAGAC--------------------AGGTGTT
AGTGTCA---CCTTTTTGCAGGTGGGG
>Galeopterus_variegatus
GTGGACTTGGGTATGAGCTCTTGTGAGTTATAGG-TGGGGACTTCCTGATATAACCTGGTGAGGCTCATGGGAGCCAGAT
GGCCTGTAGCAGCAGGGG-TGAGCATGAGTCAGGTCATTGCTTTTGTTCCACCGGTGACTCTGTGTTTGGTAGGTGTGCT
CTGGGCTCAGAGAACAGCAGGACTCACTGGAAGCTTCTCC---CCCTG---TTCTTTGGTTTGAATGAGTCCCCCAAAGT
TCACGTGTTGGAAACTTAAGC-CCAGTGTAACAGTGTTGAGAGGTGGGACAT-GTAAGAAGTGATGAGGTCATGAGGGTT
CTGCCCTCATGAATGGATTAACGTTGTTATCAAGAGAGTGGGTTCATTATCACCGGAGTGGGTTAGCTATTGTGGAATTG
GGTTTCTGATAAAAGGATGAGTTTGGCCCCCTTCCCTCTTGCTCTCTCTCACACGCTCTCTTGCCCTTCTTCCTTCTGCC
ATGGGATGACGCAGCAGGAAGACCCTCTCCAGTTGCCGGCACCATGATCATAGACTTCCCAGCCTCAAGAACCATGAACC
AAATAAATTTCTGTTCATTATGAATTACACAGTCTGTGGTATTCTATTACAGCAGCATAAAATAGACTGAGACA---CCC
TC---CCTTGCCCCAGT----TTAGGGCAAAGAGGCCCCAAGAAACCCACCATT-TGGGAGAAGCTTCTGCATGTTCCCT
GGGCTTTCTAGGCA-----C-TCCCGACAGCTGTTTG------------GAGCACC-GACTAGCACTAGG-TTCTGCTGT
ATGCACTTTTCATGTACCATCTCAGATGAGGCCTCACAATAACCCTTTGAGAC--------------------AGGTTTT
ACTACTACTGCCATTTTGCA-GTGAGG
>Tupaia_chinensis
GCAGACTTGGGTGTGAGCTTTTCTGAGTCACAGGCTGGGGACTCCCTGAT-TAACCTGATGAGGCTCGCAGGG--CAGGT
CGCCCTTAGCAGTGGGGGTGGGGGGTGAGATGGCTCATAGTTTGTGCTTTATCAAGGACTC--TGTCTGGTAGATTTTCT
CTGGGCTCAGTG---AGCAGGACTCACTGGGAGCCTCTCC---CTCTC--------------------------------
--------------------------------------------------------------------------------
--------------------------------------------------------------------------------
--------------------------------------------------------------------------------
--------------------------------------------------------------------------------
--------------------------------------------------------------------------------
-----CCTTGCCTTAGT----TCAGGGCAGAGTGGCTTCAAAAAACCCACCACT-GGTGAGGGCCTT-------------
GACAAGCATAGGTG-----CTTCCTGCCAGCCGACTGCTGGCTGCTCCGGAGCACC-GGCCAGCCCTGGC-TGCCACTCT
G--CACTTTCCATGTGCTTTAGC-------------CCACAGCCCTTAGGGAC--------------------AGGAATC
AGCACCACTGTC--TATGCAGGTGAAG
>Tupaia_belangeri
GCAGACTTGGGTGTGAGCTTTTCTGAGTCACAGGCTGGGGACTCCCTGAT-TAACCTGATGAGGCTCGCAGGG--CAGGT
CGCCCTTAGCAGTGGGGGTGGGGGGTGAGATGGCTCATAGTTTGTGCTTCATCAAGGACTC--CGTCTGGTAGATTTTCT
CTGGGCTCAATG---AGCAGGACTCACTGGGAGCCTCTCC---CTCTC--------------------------------
--------------------------------------------------------------------------------
--------------------------------------------------------------------------------
--------------------------------------------------------------------------------
--------------------------------------------------------------------------------
--------------------------------------------------------------------------------
-----CCTTGCCTCAGT----TCAGGGCAGAGTGGCTTCAAAAAACACACCACT-GGTGAGGGCCTT-GACAAGTCCCCT
GGGCTGCATAGGTG-----CTTCCTGCCAGCCGGCTGCTGGCTGCTCCGGAGCACC-GGCCAGCCCTGGC-TGCCACTCT
G--CACTTTCCATGTGCTTTAGC-------------CCACAGCCCTTAGGGAC--------------------AGGAATC
AGCACCACTGTC--TATACAGGTGAAG
>Tupaia_tana
GCAGACTTGGGTGTGAGCTTTTCTGAGTCACAGCCAGGGGACTCCCTGAT-TAACCTGATGAGGCTTGCGGGG--CGGGT
CGCCCTTAGCAGTGGGGGTGGGGGGTGAGTTGGCTCATAGTTTCTGCTTCATCAAGGACTC--CGTCTGGTAGATGTTCT
CTGGGCTCAGTG---AGCAGGACTCACTGGGAGCCTCTCT---CTCTC--------------------------------
--------------------------------------------------------------------------------
--------------------------------------------------------------------------------
--------------------------------------------------------------------------------
--------------------------------------------------------------------------------
--------------------------------------------------------------------------------
-----CCTTGCCTCAGT----TCAGGGCAGAGTGGCTTCAAAAAACCCACTATT-GGTGAGGGCCTT-GACAAGTCCCCT
GGGCTGCATAGGTG-----CTTCCTGCCAGCCGGCTGCTGGCTACTCCGGAGCACC-GGCCAGCCCTGGC-TGCCACTCT
GC--ACTTTCCATGCACTTTCAC-------------CCACAGCTCTTAGGGAC--------------------AGGAATC
AGCACCACTGTC--TATGCAGGTGAAG
>Mus_musculus
AGACACTTAGGAGTGAACTCCTGTGAGTCTCAGGATAGAGAATTCCTAGAGAAGTTTGGTG-------------------
-GCTTACAGCAGCAGATG-TAGACAAGAGTT-GATCACTGGGTCTGTCCCATGGAATATTC-------------------
---GGCTT-------AGCAGAATCCACTGGTGGCCTCT-C---CTCCC--------------------------------
--------------------------------------------------------------------------------
--------------------------------------------------------------------------------
--------------------------------------------------------------------------------
--------------------------------------------------------------------------------
--------------------------------------------------------------------------------
-----CCTTGTCCCAGTCAGTCCAGGGCAAA-AGGTGCTAACAGCCCCTCCCCCATTTGAGAACATTC----AGTATCCC
G----TTCTAGGTG-----CTTCCTG-------------------------GCTCT---CCAACACTAGA-TTCTGCTCT
ATGCGTGTTCCTTGGGCCCCCTTGGGCGAG-CCTCTGAGAAGCCCCTTGGAGCACCTCTTGGGCGAGCCCCTGAGAAGCC
ACTTGGAGCACCATTTTGCAGGTAAGC
>Cavia_porcellus
GCAGACTTGGGAGTGCACTAGTGTGGGTCTCAGGATGGGGACACCCC-ACAGGACCTGGTGAGACTCACAGGAGCCGGAT
GGTCTGTAATAGAAGGTAAGGACTGTGAAAGGGGTTACTGTGTGTGTCTCATGGATGACTC--TGTTTGATAGGTTTGCT
GTGGACTCAGGGAGGAACA---CTCGCTGGGAGC----CC---TTCTT--------------------------------
--------------------------------------------------------------------------------
--------------------------------------------------------------------------------
--------------------------------------------------------------------------------
--------------------------------------------------------------------------------
--------------------------------------------------------------------------------
-----CTTTGCCCCAGT----TTAGGGTAAAGGGGCCCTGGGAATCCCTTTGAG-GAGGAGGCCCTTCTC--TGCCTCCT
GGGCTTTGTGAGTG-----CATCC----------CTG-------CTGCAGAGCACT-CACAGGCACCAGGATCCTGCTTG
GAACACTTTTACTGTATCCTTGCAGAAA---CCTCTTAGACATACACTGGGAC--------------------AGATAGT
CATATCA---CTGTTTTGCAAGTGAAG
>Oryctolagus_cuniculus
GCAGCCGTGGCCGTGGGGT-----------------------------GCGTGTCCTGCTG-------------------
-------------------------------------CTGTCCCCGTGCCATCAGTGCTGCTGTGTCTGGGAAGTTTGCG
CTGGGCTCAGAGACTAGCAGGGCTCAGCGGGCGCTGCCCC---TCATC--------------------------------
--------------------------------------------------------------------------------
--------------------------------------------------------------------------------
--------------------------------------------------------------------------------
--------------------------------------------------------------------------------
--------------------------------------------------------------------------------
-----CCCTGC--TTGG----TCAGGGCCAA--GGTCCCAAGAAGCCATGCCTT-TGAGAGGTCCTTCTCCACGTCGCCC
AGGCTTTGGGGGGAGGGGGCTTCCTGACAGCAG-----------TCCCAGAGCACTAGGCTGGCACC----TGTTGCCCT
G-----CCTTCCTGGACCATCTCAGAAGGG-----------------TGAGAA---------------------------
------------------GAGGTGAGG
>Canis_lupus_familiaris
GCAGATTGGGATGTGAGCTCTCATGAGTCAGGGGCTGAGAGCTCCCCAGTAAGACCCACTGAGGCTCGCTGGGCCTGGGG
GGCCTGTAGCAGCAGGTG-TTGGGATGAGTGGGGTGATGGTTTCTGCCCCACCAGTGATTCTGTGTTTGGTACGTTTGAC
CTGCACTCAGAGAAGAGCAGGGCTTCCTAGGAGCCTCTCC---CCATC--------------------------------
--------------------------------------------------------------------------------
--------------------------------------------------------------------------------
--------------------------------------------------------------------------------
--------------------------------------------------------------------------------
--------------------------------------------------------------------------------
-----CCTTGCCCCAGT----TCCGGCCAGAGA-GCCCCAAGAAACACACCGTC-TGTGAGGACCTTCTATGTGACCCCT
GTGCTTCCCA-GTA-----CTTCCTGACGGCTCTCTG-------TTACGGAACACT-CTCTAGCAC-AGG-TTCTGCTCT
AGGCACTGCTCATGT-CTATGTCAGATGGGGCCTCACGACAACCCTTTGAGCT--------------------GCATCTC
ATTAGTATCCCCAATTTGTGAGTAAAG


>Marker Euarch7

>MSTD
--------------------------------------------------------------------------------
--------------------------------------------------------------------------------
-------------------------------------------------------------------------TGCTATG
GTTTGAATGTGTCCCCCAAAGTTC---------------------------------------ATGTGTTGGAAACTTAA
TCCCCAATGCAACAGTGTTGGGAGGTGGGG---------CCTAATAAGAGGTGATTAGGTCATGAGGGCTCTGCCCTCAT
GAATGGATTAATGTCATTATCGCGGGAGTGGGTTAGTTATCGCGGGAGTGGGTTTGTTATAAAAGNA--AGTTCGGCCCC
CTTTTGCTCTCTCNCTCTCACTCTCTTGCCCTTCCGCCTTCCGCCATGGGATGACGCAGCAAGAAGGCCCTCACCAGATG
CCGGCNCCNTGATCTTGGACTTCCCAGCCTCCAGAACCGTGAGCCAAATAAATTTCTGTTCTTTATAAATTACCCAGTCT
GTGGTATTCTGTTATAGCAGCACAAAACGGACTAAGACA-----------------------------------------
--------------------------------------------------------------------------------
--------------------------------------------------------------------------------
--------------------
>Homo_sapiens
ACTCAACTTTGAGAAATGCTTTGCGAGTCATCTATTGAG----TGGAGTGCTCCAGGC-ACAGAGTCTTTCCACTCACAG
TGGAAGCACCTTCGACTGTTGAG-GGAG---AGT-AGTAGAAAGTGGGGGACAGACCTACAAATAGATCAC----TAACA
--TTCGAATG--CAAGGGTTGATGTATGAACAACTCTCCTCACTTCCCAAATCCTGTTCAAT---CTTCC---TGCTATG
GTTCCAATGTGTCTCCCAAAGTTCTTATTTCCTGCTATGGTTCCAATGTGTCTCCCAAAGTTCATATGTTAGAAATTTAA
TCCCTGAAGCAACAGTGTTGAGAGGTGAAA----------ATGTTAAGAGATACTTAGGTCATGAGAGCTCTGCCCTCGT
GAATGGATTAATGCT--------------------GTTATCACAGGAGTGAGTTTCTGATAAAAAGATGAGTTTGCTACC
CCTCTGT-----CATGTCTGCTTTCTTGCACTTCTGTCTTCTGCAATGTGATGATGAAGCAAGAGGACCTTCACTAGATG
CAGGCCTCTCGAGCTTGGACTTTACAGCCTCCAGAACTGCAGG--AAATTAATCTCTTTTTTTCATAAATTACCCACTCT
CATGTATTCTGCTATGGCAGCACAAAACAAACAAAGATGCA---TTCCT---ACCACC---CCCAG--CAAGAAACCAGA
AATCTAG-CCCAAAGTAGTTCCTCTCCCAAACGCTCTGAGAGGAG-AGAGAGCCTGACGCATCCAGCATCAAACATCTGC
AACCCAGATGGGCCTATCAAAGGGAGAGTACTTATCAAGCTCTGGACTGGTCAGGAGGAGATATGAATTACAGATACATT
-ACCCAGCCAGTTGAACAGA
>Microcebus_murinus
ACCCAAACTTGACAAAAGTTTTACCAGGTATTTATTGAGCAAACAGGGT--TCCAGGC-ACAGAATCCTTCTACTCA---
--GTGTCTC-----ACAGTGTAGGAACG---GGT-AGTGAAAAGTGGGAGATAGACTTATAAATAGATTAC----TAACA
--TGCAAGTA---CATGGTTGATGTATGAACAATTCTCCTCGCTTCCCAAATCTTACTCAAC---CT-CC---TGCGATG
GTTTGAATGTGTCCCCCAAAGTTC---------------------------------------ATGTGTTTGCAACTTAA
TCCCCAATGCGACAGGGTTGAGAGGTGGGATGAAGTTTCCCCTTTAAGAGGTGATTAGGTTATGAGGGCTTTTCCCTCAT
GAATGGATTAATGCT--------------------GTTTTCGCAGGAGTGAGTTTCTGGCAAAAGAATGAGT------CC
CCTCCACCCGTGTGTGCATGTTCTCTCGCCCTTTTGCCTTCCACGATGGGACAATGCAACAGGAAGGCCCTCACACGATG
TGGGTCCCTCAAGTTTGGACTTCCTAGTCTCTGGCACTGTAAG--AAATAAACCTCTGTTCTTTATAAATTATCCAGTCT
CCGCTGCTCTGTTA---CAGCACAAAATGACCTAAGACA-----CTTCT----CCACC---CTC----TTTGCTCCCAGC
AATTTAA-CCCAAAGAAGTTCCTTTCCCAAAGGCTCTGAGAGGAGGAGG----CTGAGGAATCCAGTATCAAACATCTGT
ACCACAGATGGGCCTATCAAAGGGAGAGTATTTATCAGGCT-GGGACTGGTCAAGAGGAGAAATGAGTTGTAGATTTATT
-ACCCAGCCAGTTGAACAGA
>Galeopterus_variegatus
ATCCAACTTCAACAAATGCATTGCCAGACATTTACTGAA----CAGAGTTTTCCAGGC-ACAGAATCCTTTCACTTG---
--GAGGCTC-----ATAGTTTAGTGGGG---GGT-ATTGGAAAGTGGCAGACAGACCAATACATAGGACAC----TAACA
--TTCAAGTA--CAATGATTGATATATGAACAATTCTCTC---TTCCCAAATCCTACTGAGC---CTTCC---TGCTGTG
GGTTGAATATGTTCCCAAAA--TC---------------------------------------ATGTGTTGGACAGGAAA
TCTCCAATGCGAATGTGATTAGAGGTGGGA----------CCTTTAAGAGGTAATTAGGTCATGAGGGCTCTGCCCTATT
GAATAGATCAATGCTGTTATCATGGGAGTGGGTTAGTTACCATGGGAGTGGGTTCCTCATAAAAGGATGAATTTGCCACC
TTTAC-------CCCACACTCTTACTTGCCCTTTCACCTTCTGCCATGGG---------CAAGAAGGCCCTCACCAGCTG
T-GGCCCCTCGACCTTGGACTTTCCAGCCTCCAGAACTGTAAG--AAATAAGTCTCTGTTCTCTATAAATTACTCAGCTT
TGGGTATTCTGTCATAGCAGCACAAAATGAACTAAGACAC----TTTCC---TCCACC---CCCAG--CAAGAAACCAGA
AACCTAG-CCCAAAGTAGTTTGTCTCCCAAAGGCTCTGAGAG----------CCTGAGGAATCCAGTATCAAACATCTGT
AACCCAGATGGGCTTATCAAAGGGAGAGTACTTATCAGGCTTGGGACTGGTGAGGAGGAGTTTTGAATTATAGATGCATT
-ATCCAGCCAGTTGAACAAA
>Tupaia_chinensis
ATCC---------AAATACTTTGCCAGACATATATTGAGCAAACAGAGTGTGCTAGGC-TCAGAGTCCTTCCATTAA---
--GGACCTC-----ACAGTTCAGTGGGG---TGT-GGTAGGAAGTGAGCAACAGACCTACAGTTAAATGAC--------A
--TGCAAGTA--CAACAGCTGATACATGAATAATTCTCTTCGCTTTCGAAATCCTACTCAAT------------------
--------------------------------------------------------------------------------
--------------------------------------------------------------------------------
--------------------------------------------------------------------------------
--------------------------------------------------------------------------------
--------------------------------------------------------------------------------
--------------------------------------------ATTCT----CCACCACCCTTAG--AAAGAAACCTGA
AATCTAGCCCCAAAGAAGTTCTTCTCCCAAAGATTCTGAGAGGAGGAGAGAGCCTGAAGAATCCAGCATCAAACATCTGT
AACCCAGATGGGCCTATCAAAGGAAGAGTATTTATCAGGCTTGAGACTGGTCAGGAGAAGATATGAATTATAGATACATC
AACCCAGCCAGTTGAATGGA
>Tupaia_belangeri
ATCC--------CAAATACTTTGCCAGACATATATTGAGCAAACAGAGTGTGCTAGGC-TCAGAGTCCTTCCATTAA---
--GGACCTC-----ACAGTTCAGTGGGG---TGT-GGTAGGAAGTGAGCAACAGACCTACAGTTAAATGAC--------A
--TGCAAGTA--CAACAGCTGATACATGAATAATTCTCTTCGCTTTCAAAATCCTACTCAAT------------------
--------------------------------------------------------------------------------
--------------------------------------------------------------------------------
--------------------------------------------------------------------------------
--------------------------------------------------------------------------------
--------------------------------------------------------------------------------
--------------------------------------------ATTCT----CCACCACCCTTAG--AAAGAAACCTGA
AATCTAGCCCCAAAGAAGTTCTTCTCCCAAAGATTCTGAGAGGAGGAGAGAGCCTGAAGAATCCAGCATCAAACATCTGT
AACCCAGATGGGCCTATCAAAGGAAGAGTATTTATCAGGCTTGAGACTGGTCAGGAGAAGATATGAATTATAGATACATC
AACCCAGCCAGTTGAATGGA
>Tupaia_tana
ATCC---------AAATACGTTGCCAGACATATATTGAGCAAACAGAGCATGCGAGGC-TCAGAGTCCTTCTATTAA---
--GAACCTC-----ACAGCTCAGTGGGG---TGT-GGTAGGAAGTGAGCAACAGACCTACAGTTAAATGAC--------A
--TGCAAGTG--CAACAACTGATACATGAATAATTCTCTTTGCTTTAAAAATCCTACTCAAT------------------
--------------------------------------------------------------------------------
--------------------------------------------------------------------------------
--------------------------------------------------------------------------------
--------------------------------------------------------------------------------
--------------------------------------------------------------------------------
--------------------------------------------ATTCT----CCACCACCCTTAG--AAAGAAACCTGA
AATCTAGCCCCAAAGAAGTTCCTCTCCCAAAGATTCTGAGAGGAGGAGAGAGCCTGAAGAATCCAGCATCAAACATCTGT
AACCCAGATGGGCCTATCAAAGGAAGAGAATTTATCAGGCTTGAGACTGGTCAGGAGAAGATATGAATTATAGATACATC
AACCCAGCCAGTTGAATGGA
>Mus_musculus
ATCCAACTTCAACAAATGCTTTGCCAGACACTTATTGAACAA-CTGAGTATGCCAGGC-ACAGAGTCCATCTACTTA---
--GGAGCTC-----ACAGTTTAGGGGGA---GGT-AATGGGAGAATGTGCTCAGACCTATAGATAGATTACAGAGCAACA
GTTGTTAGTAATTGATGACTGATG-GTCAATGATTATTCTTGCTTTCCAAATTCTATTCAGC------------------
--------------------------------------------------------------------------------
--------------------------------------------------------------------------------
--------------------------------------------------------------------------------
--------------------------------------------------------------------------------
--------------------------------------------------------------------------------
--------------------------------------------TTTCC-----CACCACTCCCAT--TGAGAAATCAGA
AATGTAG-GCCAAAGTAGTTCCTTTCTCAAAGA--CTGGGAAGAGGAGAGAACCAAAGGAATCCAACATCAAACATCTGT
AGCCCAGATGGGGCTATCAAAGGGAAAGCATTTATAAGACTTGGGACTGGTCA----GAGATATGAGTTATAGATACATT
-ACCCAGCCAGTGGATCACA
>Cavia_porcellus
CTCCAACTCCAACAAATGCTTTGCCTGATATTTATGGAGCAACTAGAGTGCACCATGCAATGAAGTCCTTCCAAACA---
--GGGGCTC-----ACTGTTCAGTTGTG---GGT-AGTGGCAAGTGGGGAAAAGACCAATAGATAGATTAC----TAA--
--AGTAAATA-----CTACTAATCTGTGAATAATTCTGCTCAAATTTCAAAACTGACTCAGT------------------
--------------------------------------------------------------------------------
--------------------------------------------------------------------------------
--------------------------------------------------------------------------------
--------------------------------------------------------------------------------
--------------------------------------------------------------------------------
--------------------------------------------CTCCT-----CACCACTCCTAG--AGAAAAACCAGA
ACTCTAG-CCCAAAGGAATTCCTCTCCAAAAGGCTCTGAGAGTAAGAGAAAGTCTGCAGAATCCAGAATCCAACATCTGT
AATCCAGATGTGCCTATCAAATGGAGAGCATTTATCAGACTTCATACTGGTCA-GAGGAGATATGAATTATAGATACGTT
-ATCCAGCCAGTTGAACAGA
>Ochotona_princeps
ATCCAACAACAGCAAATGCCCTGGCAAACACACACTGAGAAGTTAGGGTGTG-------GGAGAAAACACCTTCTCA---
--GGAGCTC-----ACAGTCTCATGAGGGTTGGT-GGTGGGAAGTGCAAAGCACACCAACAGAGGTATCAC---------
---GCCAATG--CAATGACTGATAAATGAGTAGTTTTCCTCACATCCTCAATCTTTCTCAAC------------------
--------------------------------------------------------------------------------
--------------------------------------------------------------------------------
--------------------------------------------------------------------------------
--------------------------------------------------------------------------------
--------------------------------------------------------------------------------
--------------------------------------------CTTCC----CTGC---TTTTACAAAAGGAAACCAAG
AA-CTAG-CACAAAGAAGTTCTCCTCC-AAATGTTCTGAGGAA----------CGTAAGAATCCAGTATCAAACATCTGT
AACCCAGATGGGTCTATCAAAGGAAGAGTATTTATCAGACTTGGG-CTGGGCAGGAGGAGATATGAATTATAGATATGTT
-ACCCAGCCAGTTGAACAGT
>Canis_lupus_familiaris
ATTCAACTTTAGTGAATGCTATGCCAGACATTT-TTTAGCAAACAGAGTGTGCCAGGG-ACAGAGTCC----ACTCA---
--GGAGCTT-----ACAGGTCAGTGAAG---GATGGGTAGGAAGTGAG-GACACATCTACACATAGATTAC----AAACA
--TGCAAGTA--CAATGATTGGCATGTAAGTAATCCATCTCATTTTTCCAATCCCACTCAAC------------------
--------------------------------------------------------------------------------
--------------------------------------------------------------------------------
--------------------------------------------------------------------------------
--------------------------------------------------------------------------------
--------------------------------------------------------------------------------
--------------------------------------------ATTCT----CCCTT-TTCCCACTTTCAG---CAAGA
AATCTAG-CCCAAAGAAGTTCCTCTCCCAAAGGCTCTGAGAGGAGCAGAGACCCTGAGGAATCCAGCATCAAACATCTGT
AACACAGATGGGCCTATCAAATGGAGAGTATTTATCAGACTTGGG-CTGGTCAGAAGGAGATATGAATTATAGATACATT
-ATCCAGCCAGTTGAACAGA


>Marker Euarch8

>MLT1A1
--------------------------------------------------------------------------------
--------------------------------------------------------------------------------
--------------------------------------------------------------------------------
--------------------------------------------------------------------------------
--------------------------------------------------------------------------------
--------------------------------------------------------------------------------
--------------------------------------------------------------------------------
--------TGTCTTAGTCCATTTGTGCTGCTATAACAAAATACCTGAGA-CTGGGTAATTTATAAAGAACAGAAATTTAT
TTCTCACAGTTCTGGAGGCTGGGAAGTCCAAGATCAAGGCGCCAGCAGGTTCGGTGTCTGGTGAGGGCCTGNTCTCTGCT
TCCAAGATGGCGCCTTGTTGCTGCATCCTCCAGAGGGGAGGAACGCTGTGTCCTCACATGGCAGAAG-AGCAGAAGGGCA
AGAAGGGCCAAACTCACTCCNTCAAGCCCCTTTTATAAGGGCNCTAATCCCATTCATGAGGGAGGAGCCCTCATGA----
----CCTAATCACCTCCTAAAGGCCCCACCTCTTAATACTGTCGCATTGGGGATTAAGTTTCAACACATGAATTTTGGAG
GGGACACAAACATTCAAACCATAGCA------------------------------------------------------
--------------------------------------------------------------------------------
--------------------------------------------------------------------------------
--------------------------------------------------------------------------------
--------------------------------------------------------------------------------
--------------------------------------------------------------------------------
--------------------------------------------------------------------------------
--------------------------------------------------------------------------------
--------------------------------------------------------------------------------
--------------------------------------------------------------------------------
--------------------------------------------------------------------------------
-----------------------------------------------------------------
>Homo_sapiens
GAGCACAGGCCTTGGAGTCAGAAAGACTTGAACTCAAATCTCT-----ACCATTT-ATTAACATTTTGATCTTAAGCAAG
TTTCATAGTCTC----TGAGTTTCAGCAAAAACATTT-CAAAAA--TGGCAAATCATATTGCCTAC------TTTGT--A
AGCATTTTATATAG-TTCTGTAAGA-------------------------------------------------------
--------------------------------------------------------------------------------
--------------------------------------------------------------------------------
--------------------------------------------------------------------------------
-------------------------------------TTTTAATGAG---ATATAAGTAAAGTACTTACCTCTATTC---
CTTG----TGTCTTAGTCTATTCCTGCTGCCATAACAAAATACCTTAGA-CTGGGTAATTTATAAATAATAGAAATTTAT
TTGTCA-AGTTCTGGAGGCTGGGAAGTTCAAAATCAAGGCACTGGCAGACTCAGTGTCTAGTGTGGGCTTGCTTTCTGCT
TCCAAGATGGCACCTTGTTGCTGCATCTTC-------------------------ACATGGAGGAAGGTTCAGAAGAGAT
GGAAGAGAGGAACTCACTCCCTC-------------AGGGG--CTAATCCCATCAATGAGGGTGGAGCCCTCATTG-CTA
ACTGCCTAATCATTTCATAAAGGCCCAGCTTCTTAATATTGGTACATTGGGGATTAAGTTGCAACA--TGAATTTT-GGA
GGAGCACGGACATTAAAGCCATAGCA---CTGGC---ATTCAATAAGTGTATATTGTAGCTATTA---TAATAATATTTA
TC------ATAATAAA----------------------------AATAATATTTCAGTTGTAATT---------------
--------------------------------------------------------------------------------
--------------------------------------------------------------------------------
--------------------------------------------------------------------------------
--------------------------------------------------------------------------------
------CCTAAAATCTT-------TAATTCCTTGTTTGATGTAAAATATGTTATTCAGGATG------------------
--------------------------------------------------------------------------------
--------------------------------------------------------------------------------
--------------------------------------------------------------------------------
-------------------------------------------------------AGACTTGCTTTTTAAGGTATAGTTT
-TCTGAGTGTT----GTACCTATTGTGCTATGGGGCTGTACTATGGGGCAAGTAGTGGCCAAAGA
>Microcebus_murinus
GAGCACAGGCCTTGGAGTTAAGAAGACCTGTACTCAAATCTATTCTCTACTATTT-ATTAATACCTTGATCTTGAGCAAT
CGCTATAACCTCTCTCTAAGTTTCACTTAAGTCATTT-CTGAAA--TGGAAAATAATATTGCCTAC------TTTATACA
AACATTTTATGAGGTTTTTA-AAGA-------------------------------------------------------
--------------------------------------------------------------------------------
--------------------------------------------------------------------------------
--------------------------------------------------------------------------------
-------------------------------------TTTTAATGAGATAATACAAGTAAATCACTTACCTCTGTTC---
CTAGC---TGTCTGAGTTCACTCTTGCTGCTATAACAAAATACCTTAAGATGGGGTAATTTATGAAT-CTAGAAATTGAT
TTCTCATAGCTCTAGAGGCTAAGAGGTCCAAAATCAAGGCACTAGAAGATTCAGTGTCTGGTATGGGCTTCATTTGTGCT
TCCAAGATGGAGCCTTGTTGCTGCATCTTC-------------------------ACGTGGCACAGGGGGCAGAAGAGAT
GGAAGGGACGAATTCAATTTCTCAAG-CCTTTTTATAAGG-CACTAATCCCATCTATAAGAGTGGAACCCTCATGGCCTA
ATCACCTAATCATTTCATAAAGGCCCAAACTCTAAATGCTGTTACATTGGGAAGTAAGTTGCAACA--TAAATTTT-GGT
GGAACACAAACATTCAAGCCACAGCA---TGGGC---TTTCAAT---------------------------------TTA
TC------ATAATATAAAGT------------------------AATGTTATTTTAATTGAAATT---------------
--------------------------------------------------------------------------------
--------------------------------------------------------------------------------
--------------------------------------------------------------------------------
--------------------------------------------------------------------------------
------CCTAAAGTCTG--TCATACATTTCCTTGTTTGCTACAAA---TGTTCTTTAGGGCC------------------
--------------------------------------------------------------------------------
--------------------------------------------------------------------------------
--------------------------------------------------------------------------------
-------------------------------------------------------ATGCTTGATTTCTGAGCTCTTGT--
-TCTACATGCCTCCTGTGCCTATTTTA--------------CTGAGGGCATGTAGTGGCCAGAGA
>Galeopterus_variegatus
TAGCACAACCTTTAGAGTCAGAAACAAATGGACTCAAATCTCTTCTCTACCGTTT-ATTAACACTTTGA-CTTAAGCAAG
TTCTACAACCTCTT--CGAGTTTCAGTTAAGTCATCT-CTAGAATCTGGAAAATAATATTGCCTACTGAGGTTTCGT--A
AGATTTGTAAGAAA-TTATGAGATA-------------------------------------------------------
--------------------------------------------------------------------------------
--------------------------------------------------------------------------------
--------------------------------------------------------------------------------
--------------------------------------------------ATTTAAGTAAAGTGCTTACCTCTACTC---
CTGGC---TGTCTTAGTTTGTTCCTACTGCTATAACAAAGTACCTTTAGATTAGGTAATTTCTAAAAAATAGAAATTTAT
TTCTCACAGTTCTGGAGGCTGGGAAGTCTAAGATCAAGGCACCAGCAGATTCAGTGTCTGCTGAGGGCTTGTTCTCTGCT
TCCAGGATGGCTTCTTGTTGCTGTGTCCTC-------------------------ACATCGCAGAAGGGGTGGAAGAGAT
GAAAAGGATTAACTCGCTCCCTGAAA-CCCTTTTATAAGGGTACC----------------------------------A
ATCCCATCATCATCTCATGAAGGCCCCACCTCTTAATATGATCACATTGGGGATTCAACTTCAGTA--TGAATGTT-GGA
GGGACAC-AAACTTCAATCCATAACA---CTGGC---ATTCAATAAAA----GTTATTTCTATTA---ATATTATATTTA
TC------AAAATATAAAAT------------------------AATATTATTTTAGTTGTAATT---------------
--------------------------------------------------------------------------------
--------------------------------------------------------------------------------
--------------------------------------------------------------------------------
--------------------------------------------------------------------------------
------CCAGAAATCTT--TCATATA-TTCACTGTTTGCTGCAAAATATGTTATTTGGGGCA------------------
--------------------------------------------------------------------------------
--------------------------------------------------------------------------------
--------------------------------------------------------------------------------
-------------------------------------------------------AGGCTTGCTATCTAAGCTCCAGCTC
-TCAGAGTACTCCCTATACCTATTGTATCCAGTA-------TCCAGGGCATATAGTGGCCAAAGA
>Tupaia_chinensis
GAGCAAAGGCTATGGAGTCAGAAAGACCCGGATTCAGGTCTCTTCTCCACCATTA-ATTAACACTTTAATCTTAAGCAAG
TTCTGTAACCCCTC--TGGGTTTTAGTGAAGTCATCT-TTAAAA--TGGAGA-----TTTTCCTAC------TTTAT--A
AGCATTTTATGAAGTTTTTGTAAGA-------------------------------------------------------
--------------------------------------------------------------------------------
--------------------------------------------------------------------------------
--------------------------------------------------------------------------------
-------------------------------------TTTTAATGAG-----ACAAGTA--------CCTTCTATTC---
--------------------------------------------------------------------------------
--------------------------------------------------------------------------------
--------------------------------------------------------------------------------
--------------------------------------------------------------------------------
--------------------------------------------------------------------------------
-----------------------------CTGGC---ATCTAATAGATGTTTGTTGTTGGTATTA---TCATAATATTTA
TT------ATAATATAATATTTGTCAT-----------------AATACTGTTTTTCTCATAATT---------------
--------------------------------------------------------------------------------
--------------------------------------------------------------------------------
--------------------------------------------------------------------------------
--------------------------------------------------------------------------------
------CCCCAAATCTTCATATTTTATTTTTTTGTTTGTTGCAAAATACCCTATTTGCAGCC------------------
--------------------------------------------------------------------------------
--------------------------------------------------------------------------------
--------------------------------------------------------------------------------
-------------------------------------------------------AGACCGACTTTGTAAGCTTTGGCTC
-TCTGAGTGTTCCTTGTACCTATTAG---------------TACAAGGCATGTCGTATCCAGAGA
>Tupaia_belangeri
GAGCAAAGGCTATGGAGTCAGGAAGACCCGGATTCAGGTCTCTTCTCCACCATTA-ATTAACACTTTAATCTTAAGCAAG
TTCTGTAACTCCTC--TGGGTTTTAGTGAAGTCATCT-TTAAAA--TGGAGG-----TTTTCCTAC------TTTAT--A
AGCATTTTATGAAGTTTTTGTAAGA-------------------------------------------------------
--------------------------------------------------------------------------------
--------------------------------------------------------------------------------
--------------------------------------------------------------------------------
-------------------------------------TTTTAATGAG-----ACAAGTA--------CCTTCTATTC---
--------------------------------------------------------------------------------
--------------------------------------------------------------------------------
--------------------------------------------------------------------------------
--------------------------------------------------------------------------------
--------------------------------------------------------------------------------
-----------------------------CTGGC---ATCTAATAGATGTTTGTTGTTGGTATTA---TCATAATATTTA
TT------ATAATATAATATTTATCAT-----------------AATACTGTTTTTCTCATAATT---------------
--------------------------------------------------------------------------------
--------------------------------------------------------------------------------
--------------------------------------------------------------------------------
--------------------------------------------------------------------------------
------CCCCAAATCTTCATATTTTATTTTTTTGTTTGTTGTAAAATATCCTATTTGCAGCC------------------
--------------------------------------------------------------------------------
--------------------------------------------------------------------------------
--------------------------------------------------------------------------------
-------------------------------------------------------AGACCGACTTTGTAAGCTTTGGCTC
-TCTGAGTGTTCCTTGTACCTATTAG---------------TACAAGGCATGTAGTATCCAGAGA
>Tupaia_tana
GAGCAAAGGCCATGGG-TCAGAAAGACCCGGATTCAGATCTCTTCCCCACCATTA-----ACACTTTAATCTTAAGCAAA
TTCTGTAACCCCTC--TGGGTTTTAGTGAAGTCATCT-TTAAAA--TGGAGA-----TTTTCCTAC------TTTAT--G
AGCATTTTATGAGGTTTTTGTAAGA-------------------------------------------------------
--------------------------------------------------------------------------------
--------------------------------------------------------------------------------
--------------------------------------------------------------------------------
-------------------------------------TTTTAATGAG-----ACAAGTA-----CCTTCTTCTATTC---
--------------------------------------------------------------------------------
--------------------------------------------------------------------------------
--------------------------------------------------------------------------------
--------------------------------------------------------------------------------
--------------------------------------------------------------------------------
-----------------------------CTGGC---ATCTAATAGATGTTTGTTGTTGGTATTA---TCATAATATTTA
TC------ATAATG-----TTTATTATAATATAATATTTATCATAATACTGTTTTTCTTATAATT---------------
--------------------------------------------------------------------------------
--------------------------------------------------------------------------------
--------------------------------------------------------------------------------
--------------------------------------------------------------------------------
------CCCCAAATCTTCATATTTTATTTTTTTGTTTGTTGCAAAATACCCTGTTTGCAGTC------------------
--------------------------------------------------------------------------------
--------------------------------------------------------------------------------
--------------------------------------------------------------------------------
-------------------------------------------------------AGACCGACTTTGTAAGCTTTGTCTC
-TCTGAGTGTTCCTTGTACCTATTTG---------------TACAAGGCATGTAGTATCCAGAGA
>Cavia_porcellus
GAGCACAGGTCGTGTGGTCAGAAAGTCCTGGATTCAAATCCTTTTTTCTC--------TGCCATTTTGATCTTAGGCAAG
GACTTCTATCTCTCTCTGGGTTTCAA------------TTAAAA--TGGACAATACCATTTCCTAC------TGTAT--A
ACCATTTTATGA--TTTTCATACAA-------------------------------------------------------
--------------------------------------------------------------------------------
--------------------------------------------------------------------------------
--------------------------------------------------------------------------------
-------------------------------------TTCTGATGA------AGAAACAAAGGACATAC---TATTT---
--------------------------------------------------------------------------------
--------------------------------------------------------------------------------
--------------------------------------------------------------------------------
--------------------------------------------------------------------------------
--------------------------------------------------------------------------------
-----------------------------CTGGC---ATTCAATAAATGTTTGTGGTTACTAT--------------TTA
TC------ATAATT------------------------------AAAATAATTAAACTTTTAATT---------------
--------------------------------------------------------------------------------
--------------------------------------------------------------------------------
--------------------------------------------------------------------------------
--------------------------------------------------------------------------------
------CCTAAAACCTT--TCATGCATTTCCTTGTTTGCTGCAAAATATGCCACTTAGGACC------------------
--------------------------------------------------------------------------------
--------------------------------------------------------------------------------
--------------------------------------------------------------------------------
-------------------------------------------------------AGACTTGCCATCTAAACTCT-GCTT
-CCCGAGTGTTCCCTGTGCTTATTATA--------------GCCAGGGCGTGTAGTGGTCAAAGA
>Ictidomys_tridecemlineatus
GAGCACAGGCCTTGGAGTCAA----------ACTCAAATCTCTTTT-TGCCATTT-GTTGACACTTTGATCTTAAGCAAG
TTCTGTAACCTTTT--GGGGTTTCAATTGCATCATCT-CTAAAA--TGGAGGAAAATATTTCCTAC------TTCAT--T
TCCATTTCATGAAG-TTTTGCAATA-------------------------------------------------------
--------------------------------------------------------------------------------
--------------------------------------------------------------------------------
--------------------------------------------------------------------------------
-------------------------------------TTTTAATAAG-----ATAAATAACAAGA-------TATTC---
--------------------------------------------------------------------------------
--------------------------------------------------------------------------------
--------------------------------------------------------------------------------
--------------------------------------------------------------------------------
--------------------------------------------------------------------------------
-----------------------------CTGTC---CTTAAATAAATATTTGTTGTTATTATTA---------TATTTG
TC------ACAATATAAAAT------------------------AACATTATTTTAGTTATGATT---------------
--------------------------------------------------------------------------------
--------------------------------------------------------------------------------
--------------------------------------------------------------------------------
--------------------------------------------------------------------------------
------CCCAATATCTT--TCGTACA-TTCCTTATTTCCTGCCAAATGTGTCATTTGGGGCC------------------
--------------------------------------------------------------------------------
--------------------------------------------------------------------------------
--------------------------------------------------------------------------------
-------------------------------------------------------AGGCTTGCTTTCAAAGTTCT-GCTC
-TCTGTGTATTCCCAGTACTTACTGTG--------------TCCAGGCCATATAGTGACCAAAGA
>Ochotona_princeps
GGGCCCAGGCCTCAGAGGC----AGACCTGGCCTCCTGTCTGCTCTACCCTGTTTCATGAACACTGTGGTCTTAA-----
CATTGTTACTGCTC--TAGATTTTGGTTAATTCAGCT-TTAAAT--TGGAGAATAATAGAACTGAC------TTTCT--A
AGCATGTTGTGAGATGTTTA-AAGATGCTCATGGCAGAGCCGGCATTGTGATGCAGCAGCTGAAGTTGCCACCTGTGACC
CCTACATCCCATATTGGGTGCTGCTTCCAGTCCTGACTGCCCCACTTCTGCCCCGGCTCCCTGCTAACGCATCTGAGAAA
GTAGTGGAAGATGGTATAGATCCTTGGGCCCCCAGTGACCTAGAAGGAGATCCTGGCTCCTGGCTTCATCCTGGCTCAGC
CCTGGCCATTACAGGCATTTGGGGAATGACCCATGGGACGAAGGATCTTTCCTCTCTCTCTTTCACTCTCACTGTGCTAA
TTCCCTTTTAAATGAATAAAATATTTAAATAAAAAGATATTAACAAGAAAGTGTAAGTT-----CTTTCCTGTATTT---
--------------------------------------------------------------------------------
--------------------------------------------------------------------------------
--------------------------------------------------------------------------------
--------------------------------------------------------------------------------
--------------------------------------------------------------------------------
-----------------------------CTAGC---AATCAGT-AACGTTTATTGTTGATACCA--------ATTTTTA
GG------ATAATATA----------------------------AATATTATTTTGACTGCAACTCTTTTTTTTTTAAAG
ATTTATTATTATTGGAAATCCGGATATACAGAGAGGAGGAGAGACAGAGAGGAAGATCTTCCATCCGATGTTTCACTCCC
CAAGTGAGCCGCAACGGGCCGGTACGCGCCGATCCGAAGCCGGGAACCAGGAAACTCTTCCGTGTCTCCCACACTGGTGC
AGTGTCCCAAAGCTTTGGGCCGTCCTCAACTGCTTTCCCAGGCCACAAGCAGGGAGCTGGATGGGAAGTGGAGCTTCCGG
GATTAGAACCAGGGCCCATATGGAATCCCGGGGCGTTCAAGGCGAGGACTTTAGCCGCTAGGCCACGCCGCCGGGCTCGA
CTGCAACTCTTAATG-T-ATCACGCA-TTGCTTGTTTGTTGCAAGCTTTCTCCCTT-CCCCCTTAAAAAAAAAAAAAAAA
AAAAAGCTACTTATTTTGAAGGAGCTAAAAGGGGAAGAGATCAAAAAAGAAAGATCTTTTGTCTCCTGGTTCCCTCCCCA
GATGGTCGCAAAAGCAGTTCTGGGGTAGGCCAAAGCCAGGAAGCAGTGGATGGCAGGGGCCCAAACACTTAGGCCATCTT
CCTTCTACTGTTTTCTCCAGGCCATTAGCCGAGAACTGGAGTGGAAGCGGAGTGACCCGGACACAACCTGGCAAGCATAT
GGGATGCTGGTATCACACACTATAGCTTGGCCTGCCATGCTACAATGCTGGCCCCAGGCTTGCTCTCTGAGCTCTACCTC
-TGTGGGTGTTCTTT-TGCCTGT--------------------------------TGGTGAGAGA
>Bos_taurus
GAGCACAGACCTTGGAATC----AGACCTGGAGTCAGATCTCTTGTACACCATTT-A-TAACACATTGATCTTAAGTAAG
CTCTGTGGCCTCTC-AAGAGTTTCAGTT--GTCATCTCTTAAGA--TGGAGAATAGAATTGCCTAC------TTTAT--A
AGTATTTTATGAGG--TCTGTAAAA-------------------------------------------------------
--------------------------------------------------------------------------------
--------------------------------------------------------------------------------
--------------------------------------------------------------------------------
-------------------------------------TTTCAGTAAG---------------TGCTCATCTCTATCC---
--------------------------------------------------------------------------------
--------------------------------------------------------------------------------
--------------------------------------------------------------------------------
--------------------------------------------------------------------------------
--------------------------------------------------------------------------------
-----------------------------CTGTC---ATTCAGT--ATCTTTGTTGTTGCTATTATTGTTATTATATTTA
TCAAGAATAAAATAATAAATCAATATT-----------------TAAATAATTAAAACAATATTT---------------
--------------------------------------------------------------------------------
--------------------------------------------------------------------------------
--------------------------------------------------------------------------------
--------------------------------------------------------------------------------
------CCCCAAATCAT--TTGCATA-TTCCTTCTTTGCCAAAAAATATGTCATTTGGGGCC------------------
--------------------------------------------------------------------------------
--------------------------------------------------------------------------------
--------------------------------------------------------------------------------
-------------------------------------------------------AGGCTTGCTTTCCAAGCTCTGGCTC
TTCTGACTGTTCCCTGTACCTATTATA--------------TACAGGGCATGTAGTGGCCAAAAA


>Marker Euarch9

>MSTD
--------------------------------------------------------------------------------
--------------------------------------------------------------------------------
--------------------------------------------------------------------------------
--------------------------------------------------------------------------------
--------------------------------------------------------------------------------
--------------------------------------------------------------------------------
-------------------TGCTATGGTTTGAATGTGTCCCCCAAAGTTCATGTGTTGGAAACTTAATCCCCAATGCAAC
AGTGTTGGGAGGTGGGGCCTAATAAGAGGTGATTAGGTCATGAGGGCTCTGCCCTCATGAATGGATTAATG-----TCAT
TATCGCGGGAGTGGGTTAGTTA---------TCGCGGGAGTGGGTTTGTTATAAAAGNAAGTTCGGCCCCCTTTTGCTCT
------------CTCNCTCTCACTCTCTTGCCCTTCCGCCTTCCGCCATGGGATGACGCAGCAAGAAGGCCCTCACCAGA
TGCCGGCNCCWTGATCTTGGACTTCCCAGCCTCCAGAACCGTGAGCCAAATAAATTTCTGTTCTTTATAAATTACCCA-G
TCTGTGGTATTCTGTTATAGCAGCACAAAACGGACTAAGACA--------------------------------------
--------------------------------------------------------------------------------
--------------------------------------------------------------------------------
--------------------------------------------------------------------------------
--------------------------------------------------------------------------------
--------------------------------------------------------------------------------
--------------------------------------------------------------------------------
--------------------------------------------------------------------------------
--------------------------------------------------------------------------------
--------------------------------------------------------------------------------
--------------------------------------------------------------------------------
------------------------------
>Homo_sapiens
CCTGGTATTATTCTAAATGCTGGAATTACAGAAGTGAACAAAA-AAAGTCCCTGACTTCATGGA----------------
--------------------------------------------------------------------------------
--------------------------------------------------------------------------------
--------------------------------------------------------------------------------
------------------------------------GTCAGCTTCTAAATAGATGATAAGCTGCTGGAAGACAGGGCCTA
TTTTGTTATTTTTGTTTGTTTTTATTTTGTTTTGCATGTAGTAGAAAATGAATTTTTGT--TAAATAACTAGA-AGCTTG
TGTTGAAG---AGACA---CGCTATGGTTTTAATGTATTCCCCAAAAAACATGTTTTGGAAACTTAATCCTCA--ACAAA
AGTGTTGGGAGGTGGGGCCTAATGGGAGGTGTTTAGGTCATGAGGGCTCTATCTTCATTAATGGATTA-------CTAAC
TA---------TGAGAAAGTGG---------TTGAGACAGTGAGTTTAAT------------------CTCTTTTTCTCT
------------CTTGCTCACACTCTCTTGCCCTTCTGCTTTCTGCGATGGGATGACACAGCATGAAGGCCATCATCGGA
TGTGGGCTGATTGATCTTGGACTTCCAAGCCTCCAGAACTGTAAG--AAATACATTTCTGTTCTTTATAAATTACCCA-G
TCTAACGT-TTCTGTTACAGCAGCACAAAATAGAATAAGACA---TGGCA---AAAATGTAGAAGGCTAGAGA------C
AGTAAGACTAA---------------------------------------------------------------------
--------------------------------------------------------------------------------
--------------------------------------------------------------------------------
--------------------------------------------------------------------------------
--------------------------------------------------------------------------------
-----------------GCTACTATATCCACACG----------------------------------------------
--------------------------------------------------------------------------------
--------------------------------------------------------------------------------
--------------------------------------------------------------------------------
------------------------------------------GAAAGGAT-ATTGTTAAAACTGGTCCTAGGAAATACTG
AGAAGT--AAACGCTTCCTTATCTGAGTCC
>Tarsius_syrichta
TCTGGTATTATTATAAATGCTAATGATACAACAGTGAACAAAAAAAAGTTCCTGACTTTATAGA----------------
--------------------------------------------------------------------------------
--------------------------------------------------------------------------------
--------------------------------------------------------------------------------
------------------------------------GTTAACTTCTAAATTGATAATAAGTTCCTGGAAGATGGGATCCG
TTTCATTCTTTTTGTTTGTTTTTATTTTACTTTCTCTGCAGTGGAAAATAAATATTTGT--TAAA---------------
TGTCGACA---AGACA---TGCTATAGTTTGAATGTATACTTCAAAATAAATGTGTTGGAAACTTTATCCCCATTGCATC
AGTGTTGGGAAGTGGGGCCTAATGGGGAGTGTTTAGATCTTTAGGGCTCCATCCTTATCACTGGATTAGTTAGTGCCTAT
TA---------TAAAAGATAGGCACTAACTATTGAGACTGTGAGTGTGAT------------------CTCTTTCTCTCT
------------TTCGCTCATGCTCTCTTGCCC-TCTGCTTTCTGCCATGAAATTGCCTAGCAGGAGGACCCTCACCAGA
TGTGGGGGGCTTGGTCTTGAACTTCCCAGCTTCCAGAACTGTAAG--AAATAAATTTATGTGCCTTATAAATTATGGA-G
TCTCAGGTATTCTGTAATAGCAGCACAAAACAGACTAAATCA---CACCA---AAGATGTAGGAG---AGAAG------C
AATAAGATGAAAT-CAGGTATTTTACGAAGATGACTAAGAATTGTCATGTGGCAGCTCA-CTAGGTATTTTGAAAAGCA-
--------------------------------------------------------------------------------
--------------------------------------------------------------------------------
--------------------------------------------------------------------------------
---------------------------------------------------------------------------AACAA
ACACTATTTGTATTACTACTACTGTATCCACATT----------------------------------------------
--------------------------------------------------------------------------------
--------------------------------------------------------------------------------
--------------------------------------------------------------------------------
------------------------------------------GAAAGGAC-ATGGTTAAAACTGGTCCTAGGAAATATTC
AGAAGT-AAAACACTTGACTGTCCAAGTCC
>Galeopterus_variegatus
CCTGGTATTATCCTAAGTGCTACAGATATAGGAGTGAGCAAAAC--AGTCCCTGCTTTTATGGA----------------
--------------------------------------------------------------------------------
--------------------------------------------------------------------------------
--------------------------------------------------------------------------------
------------------------------------ATTAGCTTCTGAATAAATGACAAGTTTCTAGAAAATGAAGCCCA
TTCTATTCTTTTTGTTTGTTTTTATTTTGTATTGAATGCAGCAGAAAACAAATATTTGT--TAAATAACTAGA-AGCTTG
TGTTGAAG---AGGCA---CAGTATGATTTGAAAGTGTCTGCCAAAAAGCATGTGTTGGAAACTTAATCCCCAGTGCAAT
GATGTTGGGAGGTGGGGCCTAATAGGAGGTGTTTAGATCATGAGGGCTCCATTCTCATGAACTGATTAAGG----CTGAT
TA---------TAAAAAGGC-----------TTGAGCCTGCGAGCTTAAT------------------CTCTCTCTCCCT
TTCTTTCCAGCACTCTCTCATGCTTTCTTGCCCTTCTGCCTTCTGCAATGGGATGACTCAGCACAAAGACCCTCACCAAA
TGTGGGCCCCTTGGTCTTGGACTCCCTAACCTTCCAAACTACACG--AAATAAATCTCTGTTCTTTATAGATCATCCACT
TCTA-GGCATTCTATTATAGCAGCACGAAATGGATGAAGACA---AGGCA---CAAATGTAGAAACCTGGAAG------C
AATAAGACTAACTACGGGTGTGTTATGGAGACAATTAAAAATTGCCACGAAGCAACTTG-CTAGATAATTTGGTTAAA--
--------------------------------------------------------------------------------
--------------------------------------------------------------------------------
--------------------------------------------------------------------------------
---------------------------------------------------------------------------ACCAA
GCACAGTTTGCATCATTGCCGCTGTCTCCATATT----------------------------------------------
--------------------------------------------------------------------------------
--------------------------------------------------------------------------------
--------------------------------------------------------------------------------
------------------------------------------GAAAGGAC-ATGGTTAAAGCTGATTCTAGGAAATCCTC
AAAACT-GATATACTTGCTTGTCAGAGTCC
>Tupaia_chinensis
CTTGGAATTATCCTGAGTGCTGGAGATACAGCAGC-AATGAAATGAAGTCTCTGCCTTCATGGAATTAACTTCTTTTTTT
TTTTTTTCTTTCTCTTTATTTGGAGAGGTTTTTGCTATAGGGCGTGTGCGCTCGCCAGAAAGACAGAGAGAGACACAGAG
ACAGAAAGTGAGAAATCACCTCCCGGGGGGGGATGGCCATGTCGCAATCCCTTCTCCTCCATTCTCCTCTTGGGATCTTG
GGCACACACACACGTGCCTGGCATGAGTTTAAGTTGCCGGGTCCAGGACTCGAACTGCGGTCGACTACCTGGGAGTCCAA
TGACATAGCCATTACACTAACTGCTGGTCCCATGGAATTAACTTCTAGATAGA-GACAAGTTCCTGAAAGGCATAGCCCA
TTTCATTCTTTTCATGTGCTTTTATGTTGTTTTGTATGCAGCAAAAAAGAAATATTTGTA-AAAATGACTGCA-AGCTTG
TGTTGAAG---CG-CA----------------------------------------------------------------
--------------------------------------------------------------------------------
--------------------------------------------------------------------------------
--------------------------------------------------------------------------------
--------------------------------------------------------------------------------
-----------------------------------------------------AACATAGAAGAATCTGGAAG------C
AGTATGAATAACTTCAGGTATATTACAAAAATGACTAAGAATTGACATGCAGCAACTTG-CTAGATCATTTTATTAAA--
--------------------------------------------------------------------------------
--------------------------------------------------------------------------------
--------------------------------------------------------------------------------
---------------------------------------------------------------------------ACTAA
AGGC----TGCACCACTAACTCTGTATCTATTGTGTATT----TTTCACCGTTGGGGCCAGTAGGTGGTGTTCTGGTTAG
GGCTCTGAATTCCCACGTGGTCAACTGCAGTTTAAATCCTGGACCAGGCAGCTTAAAAATCACAACTGCTATGTGTACAT
GAGTGCCCAAAGTACTGACAGAAT---GAAGAAAGGATTATGGCATGGCCATTCCCCCGGAGGTTAAATTCTCAATTTCC
CTCTCTCTGTCTTTCTTTGTCCCTCTCTGGCAAGCAACACTCTCTATGGCCAAATCTAAAATTAAAAAAAAAAAAAAGAA
AAAAGAAAGAAAAAGAAAGAAAGAAAGGAAGGAAGAAAGAAAGAAAGGGC-AGGGTTAAAGCTGGTTCTAGG-------G
ATAAGT-AAAATGTTTGCTGATCTGAGTCC
>Tupaia_tana
CTTGGAATTATCCTGAGTGCTGGAGATACAGCAGC-AATGAAATGAAGTCTCTGCCTTCATGAA----------------
--------------------------------------------------------------------------------
--------------------------------------------------------------------------------
--------------------------------------------------------------------------------
------------------------------------ATTAACTTCTAAATAGA-GACAAGTTCCTGAAAGGCATAGCCCA
TTCCATTCTTTTCATGTGCTTTTATGTTGTTTTGCATGCAGCAAAAAAAGAAATATTTTTAAAAATGACTACA-AGCTTG
TGTTGAAG---AGGCA----------------------------------------------------------------
--------------------------------------------------------------------------------
--------------------------------------------------------------------------------
--------------------------------------------------------------------------------
--------------------------------------------------------------------------------
-----------------------------------------------------AACATGGAAGAATCTGGAAG------C
AGTACCAATAATTTCAGGTATATTACAAAAATGACTAAGAATTGACATGCAGCAACTTG-CTAGATCATTTTATTAAA--
--------------------------------------------------------------------------------
--------------------------------------------------------------------------------
--------------------------------------------------------------------------------
---------------------------------------------------------------------------ACTAA
AGGC----TGCACCACTTCCTCTGTATCTATTGTGCATTGAAAGGGCACCTTTGGGGCCAGTAGGTGGTGTGCTGGTGAG
GGCTCTGAATTCCCATGCGGTCGATTGCAGTTTAAATCCTGGACCAGGCAGCTTAAAAATCACAACTGCTACGTGTACAT
GAGTGCTCAAAATACTGACAGAATGGAGGAGAAGAGATTGTGGTATGGCCATTCCCCCGGGGGTTAATTTCTCACTTTCC
TTCTCTCTGTCTTTCTTTGTCCCTCTCTGGCAAGCAACACTCTCTATGGCCAAACCTAAAATTAAAAAAAAAGAAAGAAA
GAAAAAGAAAGAAAGAAAGAAAGAAAGAAAGAAAGAAA----GAAAGGGC-ATGGTTAAAGCTGGTTCTAGT-GATGTTG
AGAAGT-AAAATGTCTGCTTATCTGAGTCC
>Mus_musculus
TCTAATATTTTATTAAATGCTAGAGATACAATAGAGAGTAGAATGGAGCTTTTGACTTTAAACA----------------
--------------------------------------------------------------------------------
--------------------------------------------------------------------------------
--------------------------------------------------------------------------------
----------------------------------------------AGAACTATGATAAG-------------AGTTACC
TACAATTCTT------TGTTTATCCTTGGTTTTATAAACAATACAAAATAAAATTTC----TAAATACATAGA-AGCTTG
AGTTAAAG---ATGGA----------------------------------------------------------------
--------------------------------------------------------------------------------
--------------------------------------------------------------------------------
--------------------------------------------------------------------------------
--------------------------------------------------------------------------------
-----------------------------------------------------AAACCTGAGAAGCCTGAGAATTTGTTT
AACAGAGCTAACTTTAAGGGTGTTCTGGAAAGGGTTACAAATTGTCAT----CCACCCTTCT------------------
--------------------------------------------------------------------------------
--------------------------------------------------------------------------------
--------------------------------------------------------------------------------
--------------------------------------------------------------------------------
-CAGGTTTTGCATTACTATTGGTCCACTAGCATA----------------------------------------------
--------------------------------------------------------------------------------
--------------------------------------------------------------------------------
--------------------------------------------------------------------------------
------------------------------------------------------GTAAAATCTGGGTCCAGGAAGCATTG
AGATTC--AACTGCCTACTTATCACAGCCC
>Ictidomys_tridecemlineatus
CCTGGTATTACACTAAGTGCTGGGGACATGTCAAGGAGCAAAACGAAGTCA-TGACTTCATCGAAA--------------
--------------------------------------------------------------------------------
--------------------------------------------------------------------------------
--------------------------------------------------------------------------------
------------------------------------GTGGGCTTCAAAGTACCAGACAAGAACCTGGAACTCTGGGCCCC
TTTTATGCTTCT----TGTTTATATTTTGCTTTGTGTGCAGTATAAAATAAATATTTCT--TAAACA-CTAAA-AGCTTA
TGCCAAAG---ATGCA----------------------------------------------------------------
--------------------------------------------------------------------------------
--------------------------------------------------------------------------------
--------------------------------------------------------------------------------
--------------------------------------------------------------------------------
-----------------------------------------------------AACATCTAGAAACCTGGAGG------C
AAGGAACCCATCTTCAGATGTGTCGTGGAGATGATGAAGAATTGTCAGACAGCAACTCCCCAAGACACTCTGTTCAAG--
--------------------------------------------------------------------------------
--------------------------------------------------------------------------------
--------------------------------------------------------------------------------
---------------------------------------------------------------------------TCCAA
GTGCTCCATGTAGCACTGCC-----ACCAGGGTG----------------------------------------------
--------------------------------------------------------------------------------
--------------------------------------------------------------------------------
--------------------------------------------------------------------------------
------------------------------------------GAGAGGGT-ATGGTGACAGCCAGCCCCAGGACACACTG
AGAGGA--CAATGCTTGTTTCTTAGAGTTC
>Oryctolagus_cuniculus
CCTGGCATTCTTCTAAGTGCTGGAGATACATCAGTGAGCAAAACAGCACTCCTGCCTTCATGAA----------------
--------------------------------------------------------------------------------
--------------------------------------------------------------------------------
--------------------------------------------------------------------------------
------------------------------------CTTGGCATCTAAATAGATGACACATTTTTTGAAGATGGGATCAA
TTTTATTCTTTC----TATTTTTACTTT-TTTTCCATAAAGTAAAAAA-AAATAGTTCT--TGAACAACTAGA-AACTTG
TGTTGGAA---GGTG-----------------------------------------------------------------
--------------------------------------------------------------------------------
--------------------------------------------------------------------------------
--------------------------------------------------------------------------------
--------------------------------------------------------------------------------
-----------------------------------------------------AA-TTATAGAAATGTA-AAG------C
AATAAGACTAACTTCAGGTGTATAATAAAGATGATTAGGAATTGTCATGTAAAAACTCT-CTCAATAACTTAATTGAAAC
CAATGGCTGAGAGTATGCATTGTTATAGGGTGGATTAAGCCTCCTCCTGGGATGCTCACATCCAACATTTAGGTACCTAG
GATCAAGACTGCTTCTGTTTCCAATACAGCTTCTAGATAAGATGCATCCTTAGAAGCAGAGATGATGGCTCGGGTAGTTG
GGTCTCCACCAGCGACGTGGAAGACTCAGATGGACTTCCTGGCTCCTGACATAGGCATGGCTCAGCCCCAGCTGCTGCAA
GCCTTTGCAGAGTGAATCAGCAGATGGAAGAGCTCTCTCTGCACTCTTTCAAGTAAATAAATAAACTTTTAAAAAAGTAA
CAGCTATATGCATCATTGCCACTGTAACTACACT----------------------------------------------
--------------------------------------------------------------------------------
--------------------------------------------------------------------------------
--------------------------------------------------------------------------------
------------------------------------------GAAAGGAT-TTGACTAAAGCTGGTCCTATGAAGCACTT
GGCAGTAAAAATGCTTGCTTATAGGTATCT
>Bos_taurus
CCTGGAGTTATTCTAAGTGCTGGGGATACATTGGTGAGCAAAAC--AGTCACCGCTTTCAAGGA-T--------------
--------------------------------------------------------------------------------
--------------------------------------------------------------------------------
--------------------------------------------------------------------------------
------------------------------------TTTAGCTTCTGAATA---GATAAGTTCATAGAAGATGAGATTCA
TCTTATTCTTTTCACTTGTT-----------TTGCATGCAGCAG-AAATAAATATTTGT--TACAAAACTAGATGGCTTG
TGTTGAAG---AGGCA----------------------------------------------------------------
--------------------------------------------------------------------------------
--------------------------------------------------------------------------------
--------------------------------------------------------------------------------
--------------------------------------------------------------------------------
-----------------------------------------------------AAAACACAGAAGCCTGGAAG------C
AAAAAGACT----------GTGATATGG-GATGGTTGAGAATTATTGTGCAGCAACTCT-CTGGATGATTTGATTAA---
--------------------------------------------------------------------------------
--------------------------------------------------------------------------------
--------------------------------------------------------------------------------
---------------------------------------------------------------------------ATTAA
GTGCTGTTTGTATCACTGTCACTGTATCCACATC----------------------------------------------
--------------------------------------------------------------------------------
--------------------------------------------------------------------------------
--------------------------------------------------------------------------------
------------------------------------------AAAAGGACTACAGTTAAAG-TAGTCTCAGGAGGGACTG
ATAACG--AAACATGTGCTTTTAAGAGTCC


>Marker Euarch10

>MSTD
--------------------------------------------------------------------------------
--------------------------------------------------------------------------------
---------------------------------------------------------------------TGTCTTAGTCC
GTTTTGTGCTGCTATAACAGAATACCACAGACTGGGT-AATTTATAAAG-AACAGAAATTTATTTGGCTCACGGTTCTGG
AGGCTGGGAAGT-CCAAGATCANGGNGCCGGCATCTGGTGAGGGCCTTCTTGCTGCGTCATCCCATGGCGGAAGGCGGAA
GGGCAAGAGAGTGAGAGNGAGAGAGCAAAAGGGGGCCGAACTTNCTTTT-----------ATAACAAACCCACTCCCGCG
ATAACTAACCCACTCCCGCGATAATGACATTAATCCATTCATGAGGGCAGAGCCCTCATGACCTAATCACCTCTTATTAG
GCCCCACCTCCCAACACTGTTGCATTGGGGATTAAGTTTCCAACACATGAACTTTGGGGGACACATTCAAACCATAGCA-
--------------------------------------------------------------------------------
--------------------------------------------------------------------------------
--------------------------------------------------------------------------------
----------------------------------------------------------
>Homo_sapiens
CTTGGATACTTA----ATTCTACTTTTTAGATGATCT-CCCTTCATTTCTGCTGATTTATTTGGCTTGTAAGAGGATTCT
AGGATC-ATTCATCTTGTCCTCATTGTGAGAAAGCTGCTAGCTATCTGTTGCTC--ATAGTAT-------TAGCAATATT
TTGTTG-ATTCTGACTCTGTCACTCTCTGGCACATAA-TTTTACAAAGATTGCTTTA---C-AGGG---TGTCTTAGTCC
ATTTTGTGTTGCTGTAACAGAATACCACAGACTTGGT-AATTTATAAAG--AAGAAATTGTATTT--CTCATAGTTCCAA
AGGCTAAGAAGT-CCAAAATCAAGGTGCTGGCCTCTGGTAAGGGCCTTTTTGTTGTGTCATCCCATGGAGGAAGACAGAA
GGGCAAAAGAGC--ATGTGAGAGAGCAAGAGAGAGCTGAATCCACTTTT-----------ATCAGGAGCCCACTCCTGAG
AGAATTAACCTACTTCTGTGATAATAATGTTACTCCATTCATGAAGGCTCTGCCC-----------------CTTA-AAG
GTTCTGCCTCTCAACACTATTG-ATTAGGGATTAAGTTTCCAACACATGTACTTTGGGGGACACATTCAAAGCACT--A-
--GAGGG---CCTGGTCTAATGATTAGGAGGATCATT-GACCAATGGGTAGAACAGACTGAAACACTTTTGGGAAAACTG
CCCTGGGTCTATGCCAAAATGTCTAGAGA-GAGAGACCAAAG-ATCTTGCCAAAGCCCTTAGTCCCGCTGCTGGCCCATG
AATTCTGCTAGTTAAAAGG-TTCAGCCAGC------TTTAATT--AAAAGCTT---------------------------
----------------------------------------------GATTCTGCAGTT
>Otolemur_garnettii
CTTGAATATGAA----GTTTTACTCTTCAGATGATATTTCCTTCCCTCCTATTAGTTTATTTGGCTTGTAAGAGGATTCT
AAGATCCATTCA-CTTGGCTTCTCAGTGACGAAGACGCGAGTGATCTACAACTC--ATGGTAT-------TAGCAATGTT
TTGTCC-ATTCCAACTCTGTCACTCTCTGGTGTATCT-TTTTACAAAGGCTGCTTTA---CAAGGA---TGTCTTAGCCC
ATAAGGTATAGCTCTAACAGAATCCCACAGATGGCAT-AATTTATAAAGAAAAAAAAATTCGTTT--CTCATAGTTCTTG
AACCTGGGAAGA-ACAATATCAAGGTGGCAGCATCTGGCAAGAGCCTTCGTACTGTGTCAT-CCATGGTGCAATATGG--
--GCTGAAGAGC--AAGTGAGCAAACAAGAGAGGGTCGTGCCTGCTTTTTTTATCTCATGGTCAGGAGCCTGCTCATGAG
ATAACTAACCCACTTCTT------TGGCATTAACTC--------------TGCCCTTATAGTGTAATCGTGTT----AAA
TCGCCCACTCTCAACACTGGTT-ATTTGGGATTAAGTTTCCAACACATGAACTTTGGGGGACACATTCCAACCATAGCA-
--TAAGG---CTTGGACTAACAGTCGGGAGGATCATTAGTCCAGTAGGCAGAGGACGCTGACACACATTTGGCAGAACCA
CTC-AGGTCTATGCCA-AACGTCTAGAGAGGAAAGACCACAG-ATCTTGCCAAAGTCCCGAGTCCTAATGCTGGCATGTG
AATTCTGCTAGTTAAAAGAGGTTAGCCAGCCCAAATTTTAATT--AAAAGTTT---------------------------
--------------------------------------------------GTACAGTT
>Galeopterus_variegatus
CTTGGATACTGT----ATTCTACTCTTTAGATGATGT-TCCTTCCTCTCCACTAGTTTA-TTGGCTTGTAAGAGGATTCT
AAGATCGATTCACTTTGTCCCCATGATGAGAAAGCTATTAGCTATCTCCTACTCTTATAGTAT-------TAGCAATATT
TTGTTC-ATTCTGACTCTGTCACTCTCTGT--------TTTTATGAAGGTTGTGTTA---C-AGGA---TGTCTTAATCT
GTTTTGTGTTGCTATAATAGAATACCACAGACTGGATAAATTTATAAAG-AAGAAAAATTTATTT--CTCATAGTTCTGG
AGGCTGGGAAGTCCCAGTATCAAGGTGCTAGCATATGATGAGTGCCTTCTTGTTGCATCATTCTGTGGAGGAAGGTGGAA
ATACACAAAAAT--TCACAAGAAAGCAAGAAAGGGCTGAACTCCCTTTG-----------ATGAGGAGCCCACTCTCAAG
ATAACTATCCCACTCCCATAATAATGGCACTAATTCATTCATGGGGGCAGAACTCTTATGACCTAATCACCTCTTA-AAG
TTCCCATCACTCAACACTGTTGCATTGGGGATTATGTTTCCAACACATGAACTTCGGGGG--ACATTCAAACCAGGGCA-
--TGTGG---CCTGGCCTAATGATTAGGAGGATCATTAGTCCAACGGATAGGGCACATTGAAACACATTTGGCAAAACTG
CCCTGGATCTGTGCCAAAATATCTAGAGAGGCGAGATCATAG-CTCTTGCCAGAGCCCCGAGTCCCAATGCTGGCCC-TG
AATCCTGCTAGTTAAAAGA-TTTAGACTGCCATAATTTTAATT--TAAACTTTGTACAGTTATTGCTTTGTATCCATGAA
TATTCATAACCAATAAAAACAAAAAACAAAACATGAAAAAAATAAAGTTTGTACAGTT
>Tupaia_chinensis
CTTGGATATTAA----GTTATACTCTTCAGACGACCT-TCCT---TCTGTACTAGTTTACTTGGCCTATAAGCGGAATCT
AAGATCAAGTAG-CCTTTTCTCATGGTGAGAAAGCTGCTAGTTATCTCTTACTCTTCTAT----------TAGCCATATT
TTTTTCTATTCTGACTCTGTCACTCTCAGG-ACTTAT-TTTCATAAAGATTGCTTTA-----------------------
--------------------------------------------------------------------------------
--------------------------------------------------------------------------------
--------------------------------------------------------------------------------
--------------------------------------------------------------------------------
--------------------------------------------------------------------------------
--CAGGG---CCTGGTCTAATGATTAGGAGGATCATTAGTCCAATGGATAGAGCACACTGGAACATGTTTGGCAACACTG
CCCTGGGTCTCTGCCAAAACGTCTAGAGAGGAGAGACCACAG-CTCTTGCCAAAGCCCTGAGTCCCAGTGCTGGTCCATG
AATCCTGAAAGTTAATAGA-TTTAACCAGTTCTAATTTTAATT--TAAATTTT---------------------------
----------------------------------------------GGTTGTATAGTT
>Tupaia_tana
CTTGGATATTAA----GTTACACTCTTTAGACGACCT-TCCTTCCTCCGTACTAGTTTACTTGGCCTATAAGAGGACTCT
AAGATCAAGTAA-CCTGTTCCCATGGTGAGAAAATTTCTAGTTATCTCTTACTCTTCTAT----------TAGCCATATT
TTTTTCCATTCTGACTCTGTCACTCTCAGG-ACTTAT-TTTCATAAAGATTGCTTTA-----------------------
--------------------------------------------------------------------------------
--------------------------------------------------------------------------------
--------------------------------------------------------------------------------
--------------------------------------------------------------------------------
--------------------------------------------------------------------------------
--CAGGG---CCTGGTCTAATGATTAGGAGGATCATTAGTCCAATGGGTAGAGCACACTGGAACATGTTTGGCAACACTG
CCCTGGGTCTCTGCCAAAACGTCTAGAGAGGAGAGACCACAG-CTCTTGCCAAAGCCCTAAGTCCCAGTGCTGGCCCATG
AATCCTGAAAGTTAATAGA-TTTAACCAGTTCTAATTTTAATT--TAAATTTT---------------------------
----------------------------------------------GGTTGTATAGTT
>Mus_musculus
CTTGGGTACCAACTTTATTTAACTCCTTAGGTGAAGG-ACCTTCA-CTCTGCCAGTTTCTTTGACTAATAGGAGGATTAT
ACGATCAATTCACATTGTCTCCACAGTGAGAAGGCTGCTAGCTGCTACTTGCTCTTGTAGTGT-------TAGCAAT--C
GTGTCC-ACTCTGCCTCTCGAACTTTCTGGCAGCTAT-TTTTATGAAGATTGCTTTC-----------------------
--------------------------------------------------------------------------------
--------------------------------------------------------------------------------
--------------------------------------------------------------------------------
--------------------------------------------------------------------------------
--------------------------------------------------------------------------------
--CAGTG---CCTGGCCTAGAGATTAGGAGGGGCATTAGCCCAATGGGTAGAGATCAGCTAGACACCTTTGGCAAAAGTA
ACTTGGGCCCATGCCAGAATGTCTAGAGAGGAGAGACTGGAA-CTCTTGCCAAGAACCTGAGTCCCAGTGCGGGCCCGTG
AATACTGCTGGTTAAGGAG-TTCAGGCAGTCCTAATTTTAAT---AAAAGTTT---------------------------
----------------------------------------------GATTACATAGTT
>Cavia_porcellus
CTTGA-----------ACTCTACTCTTTAGGTGATGC-TTCATATGCAGTACTAGTTTATTTAATTTCTAAGAAGATTCT
GAGATTAATCTGGCTTGTTCCCACAGTGAGAAGGTTGCTAGGTGCTTGCCATTCTTGCAGAAT-------TAGCAGTCAT
CTCT---GTTCTGGTTCTATCACTCTCTGGCACCTAT-TTTTATAAAA-TTGCTTTG-----------------------
--------------------------------------------------------------------------------
--------------------------------------------------------------------------------
--------------------------------------------------------------------------------
--------------------------------------------------------------------------------
--------------------------------------------------------------------------------
--CTGGG---TCTCGTCTAATGATTAGAAAGATCATTAACCCAATGGGTAGATCTCAGCATGACATATTTGGCAAAAACA
CCCCAAGTCTATGCCAAAATGTCTGGAGAGGAGAGACCATGG-CTCTTGCCAAAGCTCTGATTCCCAATGCTGGCCCATG
AATCCTGCTAGTTAAGGAG--TTCGACATTTGTAATTTTAATG--AAAAGTTC---------------------------
---------------------------------------------------TAATATA
>Oryctolagus_cuniculus
CCTGGACACTAG----CTTCTACTCTTTAATTAATAT-CTCTCCTTCTCTTTAAGTTTATTTGGCTGGTAAGAGAATTCT
AAGATTAATTCACCTTGTCCTCAAGGTGACAAAGCTGCTGCCTCTCTCTTATTCTCACAGCATTATTGTATAGCAATGGT
TTG-----TTCCGACTTTGTCATTTTCTGGCACCTATATTTTATGAACATTGTGTTA-----------------------
--------------------------------------------------------------------------------
--------------------------------------------------------------------------------
--------------------------------------------------------------------------------
--------------------------------------------------------------------------------
--------------------------------------------------------------------------------
--CAGGG---CCTGGCCTAATGATTAGGAGGATCATTAGCCCAATGGGTAGAGCACATTGAAACACATTTGGCAAAACTG
CCCTGAGTCTATGCCAAAACGTCTGGAGAGGAGAGACCACAG-TTCTTGCCAAAGCCCTGAGCCCCAGTGCTGGC-CATG
AACACTGCTAGTTAAAGGG-TTTAGCCATTCCTAATTTTAATT--AAAAGTTT---------------------------
----------------------------------------------GATTGTATAGTT
>Bos_taurus
CATGGATCCTAA----AATCTGCTGCATAGATATTGC-CCTTTCTTTTCTTCTCATTTACTTGGCTTATAAGAGGATGCT
AAGATGAATTCATCTTTTGCCCATGGGGAGAAAACTGCCAGCAATCTCCTGTTCTGATAGTAC-------TGGCAGTATT
TTGTCC-ATTCTGACTCTGTCACTCTCTGGTCCCTGT-TTTTATGAAGGTTGCTTTA-----------------------
--------------------------------------------------------------------------------
--------------------------------------------------------------------------------
--------------------------------------------------------------------------------
--------------------------------------------------------------------------------
--------------------------------------------------------------------------------
--CAGGA---TCTGGCCTAATGGTTATATGGATAATTAGTCCAATGGGTAGGGCACCCTGAAACACATTTGGCAGCGCTG
CTCTGGGTCTGTGCCAGATCGTCTAGAGCAGAGAGACCACGATTTCTTGCCCAAACCCTGACTCCCACCGCTGGCCCATG
AATCCTGCTAGTTAAAGGG-GTTAGCCAGTCCTCCTTTTAATTAAAAAAGTTT---------------------------
----------------------------------------------GGTCATACAGTT


>Marker Euarch11

>MSTD
--------------------------------------------------------------------------------
--------------------------------------------------------------------------------
--------------------------------------------------------------------------------
--------------------------------------------------------------------------------
--------------------------------------------------------------------------------
--------------------------------------------------------------------------------
--------------------------------------------------------------------------------
--------------------------------------------------------------------------------
----------------------------------------------------------------TGTCTTAGTCCGTTTT
GTGCTGCTATAAC-------------------------------------------------------------------
--------------------------------------------------------------------------------
--------------------------------------------------------------------------------
--------------------------------------------------------------------------------
--AGAATACCACAGACTGGGTAATTTATA--AAGAACAGAAAT--TTATTTGGCTCACGGTTCTGGAGGCTGGGAAGTCC
AAGATCAWGGNGCCGGCATCTGGTGAGGGCCTTCTTGCTGCGTCATCCCATGGCGGAAGGCGGAAGGGCAAGAGAGTGAG
AGNG--AGAGA----GCAAAAGGGGGCCGAACTTNCTTTTA-TAACAAACCCACTCCCGCGATAACTAACCCACTCCCGC
GATAATGACATTAATCCATTCATGAGGGCAGAGCCCTCATGACCTAATCACCTCTTATTAGGCCCCACCTCCCAACACTG
TTGCATTGGGGATTAAGTTTCCAACACATGAACTTTGGG-GGACACATTCAAACCATAGCA-------------------
--------------------------------------------------------------------------------
--------------------------------------------------------------------------------
--------------------------------------------------------------------------------
--------------------------------------------------------------------------------
--------------------------------------------------------------------------------
--------------------------------------------------------------------------------
--------------------------------------------------------------------------------
--------------------------------------------------------------------------------
--------------------------------------------------------------------------------
--------------------------------------------------------------------------------
--------------------------------------------------------------------------------
----
>Homo_sapiens
CAGAATGACAGATGTTAAAGCTTCAG-------CCAGGCTTGAAAGGAAGGAGACTGAGGTCAAAGAC--AAATACAATA
ACTGTCTCT-GTAATAGGTCTGAGGGTGAAGCCAAACCATGGATTAAATAAAGGCTTTGCAAGGTGTGAAGGCAGGAAG-
AGCTGGAATAGGTGAGGTGATGAGGTGTGAGCGGCACATGTGAGT-----------------------------------
--------------------------------------------------------------------------------
--------------------------------------------------------------------------------
--------------------------------------------------------------------------------
--------------------------------------------------------------------------------
--------------------------------------------------------------------------------
-----------------------------------------AGACTGAGAATA---GAGGG---TGTCTTAGTTCACTTT
GTGCTGCAGTAAC-------------------------------------------------------------------
--------------------------------------------------------------------------------
--------------------------------------------------------------------------------
--------------------------------------------------------------------------------
--AGAATACCACAGACTGGGTCATTTATA--TGGAAAATAAAT--TTAATTTTTTC-CACTTCTGAAGGCTGGGAAGCCC
AAGGTCAAAG-AGTGGCATCTGGTGAGGGCCTCCTTACTACATCATCCCATGGTAGGAGGTGGAAGGACAAGAGAGCAGA
AGAG--CAAGAATGGGCATGAGAGGGCT-AACTCACTTTTACTCAGGAACCCCCTCCTGAGATAACTAACTCACTCCCTC
AGTGATGACATTAATCCATTCATGAGGATGGAGCCTGCATGTTCTAATCATCCCATAAT-GGGCCCACCTCTTACTACCA
TCACAATGGCAATTAAATTTC---AATATGGGCCCCGGA-GGGGACATGCAAAAAACAGCA---GAGGT---CATGAATA
TTATAGGGTTATCTGCGCCCTGGCTTTATTTGGTGCTAAGTAGGGGCCCAGGCACAGG----------------------
--------------------------------------------------------------------------------
--------------------------------------------------------------------------------
--------------------------------------------------------------------------------
--------------------------------------------------------------------------------
--------------------------------------------------------------------------------
-------------------------------------CTATCCAGGAAA----GAAAGAGAGAAGAGAGAAAA-------
--------------------------------------------------------------------------------
--------------------------------------------------------------------------------
--------------------------------------------------------------ATAAATTGCCATTTTGCC
ATTTTACCCCATAGTATACATTTTATT-AAAGACTTTCTTCTCATCCTGATAAAAATTGATTTCAT---TT-AAATAAAA
GCAT
>Otolemur_garnettii
CAGAGTCATAGATGGTG-AGCTCCAA-------TTATGCTTGAAAA-AAGGAGCCCAAGGTCAAAGAA--AAATAAAATA
ACTATCTCT-ATGTAAGATCTGCAGGTGAAAGCAAATCATACATGGAATAAAAGTGTTGCAAGGTC------CAGAAAA-
GTCTGGAATAGGTGCTGTGA-AAGGCATAAGCTGGACACATGAGT-----------------------------------
--------------------------------------------------------------------------------
--------------------------------------------------------------------------------
--------------------------------------------------------------------------------
--------------------------------------------------------------------------------
--------------------------------------------------------------------------------
-----------------------------------------GGACTGAGGCTA---GAGGA---TGTCTTAGTCTACTAA
GATACACACTATCCTTGTGTGTGTATGTATGTATATGTATGTGTATGTGTATATATATGTATGTTTTATATCAATGGAGA
GGAATACAGTATATTGAAAGATTATCTGTACTCCCATGTTTGTTACAGCACTACTCACAATGGTCAAGATATGAACTCAA
GCTAAGTGTCCATCAATGGGCAAAAGGATAAAGAAATTGTGGTACATATACACAATGGAAAATTATATAGCCACATACAA
AAAAACAAAATCCTGCCATTTGCAACAACATGAATAAAGCTGGAGAATATTATGTTAAGTTGAATTTCAAGCCAAGCACA
GACAAATCACACCTATT--CTCACTTATATTTGAGAGCTAAATAATTAGTAATTT---AGTTTTGGAAGCTGGGAAGTCC
AAGGTCAAGG-GCCAGCATCTGGTGAGGGCCATCTTGCTGCACCTTGCCATGGTAGAAGTCAGAAGAGCAAGAAAGTAGG
AACA--CAAGCATGGGCAAGAGGGGCATGAATTCACTTTTA-TCAGGAACCCACTCCCATGATAAGTAACCCACTCCCTC
CATAATGACATTGATCCATTTATGAGGGCAGAGCCCTCATGGCCTAATCACCTCTTAAA-AGTCCCACCTATTAATACTA
TCACAATGGCAATTA---------AATGAAAGTTCTGGATGGGGATATTCAGACTATAGCA---AAGGT---TAGGAAAT
TCATGTGGGTATCCAAGCC----CTTTATGTGGTGCTAAGTAGAGGCCCAGGCACAAG----------------------
--------------------------------------------------------------------------------
--------------------------------------------------------------------------------
--------------------------------------------------------------------------------
--------------------------------------------------------------------------------
--------------------------------------------------------------------------------
-------------------------------------TTGTCCTGGAGA----GGAAGAAAGAAGAGTGAGAA-------
--------------------------------------------------------------------------------
--------------------------------------------------------------------------------
--------------------------------------------------------------ATATATTGCCATTTTG--
------CCATATAGTGGACATTTAAAT-AAATTTTTCCCTTTCAGTCTGATGGCAATTGATCCTAC---TTCAGATAGAA
GCAT
>Galeopterus_variegatus
CAG---------------AGCTTCAGCCAGGTACCATGCTTGAAAGGAAGGAGCCTACGGTCTAAGACA-AAATAAAATA
AATGTCTCT-TTGTTAAGTCTGAGGGTGAAATCAAACCACACATGGAATAAAAGTGTGGCAAGTTCTGAAGCCAGGAAG-
AGCTGGAATAGGTTAAGAGATGGGGTAGGAGCTGGACATGT---------------------------------------
--------------------------------------------------------------------------------
--------------------------------------------------------------------------------
--------------------------------------------------------------------------------
--------------------------------------------------------------------------------
--------------------------------------------------------------------------------
-----------------------------------------GGACTGAGGATA---GAGGC---TGTCTAAGTCCATCTT
GTGGTACTATAAC-------------------------------------------------------------------
--------------------------------------------------------------------------------
--------------------------------------------------------------------------------
--------------------------------------------------------------------------------
--AGAATACCACAAATGGGGTAATTTACA---AAGAAATAAAT--GTATT--TCTTACAGATCAGGAGGCTGGGAAGTCC
AAGCTCAAGGAACCCGCATCTGGCAATGACCTTCTTGCTACTTTATCCCATGGCGGAAGGTGAGGGGGCAAGAGAGCATG
AGGGGTCAAGT----GCAAGAGTGAGCTGATCTTGCTTTTA-TCAGGAACCCACT-------------------TCCCAT
GGTAACGGCATTAACCCATTCGTGAGGG---------CATGGCTTTATCATCTGTTAAT-GGTCTCACATCTGAATGCAG
GCACAATGGCAATTAAATTTT---AGTATGAGTTTTGGA-GGGGACATTCAAGCCACAGCA---GAGGC---TGTAAAAA
TTACGTGGTTATCAGAGCCCTGGCTTTATGTGGTGCAAAGCAGAGGCCCAGAAACAGG----------------------
--------------------------------------------------------------------------------
--------------------------------------------------------------------------------
--------------------------------------------------------------------------------
--------------------------------------------------------------------------------
--------------------------------------------------------------------------------
-------------------------------------TGTTCCAGGAAG-----GAAGGAAAAAAAGAGAGAA-------
--------------------------------------------------------------------------------
--------------------------------------------------------------------------------
--------------------------------------------------------------ATACATTGACATTTTA--
------CCCCCAAGTGTACATGTTAGT-AAAAGTTTTCCATTCA---TGGATAGAATTGTTCCTAC---TTAAAATAAAA
GCAT
>Tupaia_chinensis
TAGAATGATAGGAGTTG-AGTTTCAG-------CCATGTTTGAAAGTGGAGAGCCTAAGGTCATAGA----------AGA
ACTGTCTCT-GAGTTAGGTCTTAGGGTGCAATCAAACCATTCATAGAATAGAAATGTTGCAAGTTCTGAAACCAGGA---
-------ATAGATGAAGGGACAGGATGTGAGCTGCGTATGCGATTA----------------------------------
--------------------------------------------------------------------------------
--------------------------------------------------------------------------------
--------------------------------------------------------------------------------
--------------------------------------------------------------------------------
--------------------------------------------------------------------------------
-----------------------------------------AGACTGCAGATA---------------------------
--------------------------------------------------------------------------------
--------------------------------------------------------------------------------
--------------------------------------------------------------------------------
--------------------------------------------------------------------------------
--------------------------------------------------------------------------------
--------------------------------------------------------------------------------
--------------------------------------------------------------------------------
--------------------------------------------------------------------------------
----------------------------------------------------------------GAGGT---TGTATGAA
GTCCGAACTTTCCTAAGCCTTGATTTTA-GTGCTGCTTCTTAGGAGCCCAGG----------------------------
--------------------------------------------------------------------------------
--------------------------------------------------------------------------------
--------------------------------------------------------------------------------
--------------------------------------------------------------------------------
--------------------------------------------------------------------------------
-------------------------------------TTTTCTAAGAAG----TGAGGAAAGAAGAGAGAATA-------
--------------------------------------------------------------------------------
--------------------------------------------------------------------------------
--------------------------------------------------------------ATATACTACCTTTGTT--
------TCTCACAGTATGCATATTAATAAAAGATTTCCCTTTCATCTTGATAGAAATTGAGCCTAC-------AATACAG
GCAT
>Tupaia_tana
TAGAATGATAGGAGTTG-AGTTTCAG-------CCATGTTTGAAAGTGGAGAGCCTAAAGTCGTAGA-------------
ACTGTCTCT-GAGTTAGGTCTTAGGGTGCAATCAAACCAGTCATAGAATAGAAATGTTGCAAGGTCTGAAACCAGGA---
-------GTAAATTAAGGGACAAGATGTGAGCTGCGTATGCAATTA----------------------------------
--------------------------------------------------------------------------------
--------------------------------------------------------------------------------
--------------------------------------------------------------------------------
--------------------------------------------------------------------------------
--------------------------------------------------------------------------------
-----------------------------------------AGACTGCAGATA---------------------------
--------------------------------------------------------------------------------
--------------------------------------------------------------------------------
--------------------------------------------------------------------------------
--------------------------------------------------------------------------------
--------------------------------------------------------------------------------
--------------------------------------------------------------------------------
--------------------------------------------------------------------------------
--------------------------------------------------------------------------------
----------------------------------------------------------------CAGGT---TGTATGAA
GTCCGAACTTTCCTAAGCCTTGATTTTA-GTGATGCTTCTTAGGGGCCCAGG----------------------------
--------------------------------------------------------------------------------
--------------------------------------------------------------------------------
--------------------------------------------------------------------------------
--------------------------------------------------------------------------------
--------------------------------------------------------------------------------
-------------------------------------TTTTCTAAGAAG----TGAGGAAAGAAGAGAGAATA-------
--------------------------------------------------------------------------------
--------------------------------------------------------------------------------
--------------------------------------------------------------ATATACTGCCTTTGAT--
------TCTCATAGTATGCATATTAATAAAAGATTTCCCTTTCATCCTGATAGAAATTGAGCCTAC-------AATACAG
GCAT
>Cavia_porcellus
CTAACTGGTAGATGCTG-AGCTGCAG-------CCAGGCATGTCAGCAAGCAACCTGTGGTTGAAGACAGAAATACAGTC
ACAGTCTCT-GTATAAGATCTAGGGATGAAA-CTAACCATGAAGGGGATAAGAATATTATCAGAGCTAAAGCCTGGAAAG
AGCCACCGTTTTTTAAGGAA-AAAATATGCTCTGTTTGT-----------------------------------------
--------------------------------------------------------------------------------
--------------------------------------------------------------------------------
--------------------------------------------------------------------------------
--------------------------------------------------------------------------------
--------------------------------------------------------------------------------
-----------------------------------------AGACCAAAGAAA---------------------------
--------------------------------------------------------------------------------
--------------------------------------------------------------------------------
--------------------------------------------------------------------------------
--------------------------------------------------------------------------------
--------------------------------------------------------------------------------
--------------------------------------------------------------------------------
--------------------------------------------------------------------------------
--------------------------------------------------------------------------------
----------------------------------------------------------------GAAGC---CATAAAAG
TCACATGATTACCCATGTCCTGGCTTTGCATAATGTTATGGAGGAACCTGGCCATAGG----------------------
--------------------------------------------------------------------------------
--------------------------------------------------------------------------------
--------------------------------------------------------------------------------
--------------------------------------------------------------------------------
--------------------------------------------------------------------------------
-------------------------------------CCTTCCAG---------GAGGCAAGAAAAGAGATGA-------
--------------------------------------------------------------------------------
--------------------------------------------------------------------------------
--------------------------------------------------------------ATCCACTATCGTTTTG--
------TTCCATAGTCTATATTTTAAT-AAAGCTTGCCTTATCGCCTTGGTAAAATTTGATCCTAC---TT-----AAAA
ATAC
>Heterocephalus_glaber
CTAACTGGTAGATGCTG-AG-TACAG-------CTATGTATATCAGGAAGAAGCCTGTGGTCAAAAACA-AAATAAAATT
ACTGTCTCC-ATATAAGAT-TGAAGGTGAAA-CTAACCATGAATGAGATAAGACTAT-ATCAGATCTGAATCTTGGAAA-
AGCC---ATCTGTTAAGAAATGGTGTATGAGTGGGACTTTTGAGC-----------------------------------
--------------------------------------------------------------------------------
--------------------------------------------------------------------------------
--------------------------------------------------------------------------------
--------------------------------------------------------------------------------
--------------------------------------------------------------------------------
-----------------------------------------ACACTAAAGAAA---------------------------
--------------------------------------------------------------------------------
--------------------------------------------------------------------------------
--------------------------------------------------------------------------------
--------------------------------------------------------------------------------
--------------------------------------------------------------------------------
--------------------------------------------------------------------------------
--------------------------------------------------------------------------------
--------------------------------------------------------------------------------
----------------------------------------------------------------GAAGA---AATAAAAA
TCACATGACTCTCCCTGCCCTGGCTTTACATCGTGTTATGGACAAACTTGAGCATAGG----------------------
--------------------------------------------------------------------------------
--------------------------------------------------------------------------------
--------------------------------------------------------------------------------
--------------------------------------------------------------------------------
--------------------------------------------------------------------------------
-------------------------------------AATTCCAGGAAG------AAAGAAAAGAAGAGATGA-------
--------------------------------------------------------------------------------
--------------------------------------------------------------------------------
--------------------------------------------------------------GTGCATTATCATTTTG--
------CCCCACAGTCTAC--TTTAAT-AAAGGTTGTCCTATCACTTCAATAAAACGTGATCCTAC---TT-----AAAA
ACAT
>Oryctolagus_cuniculus
CAGAATGACAGATGTTG-ACCCTCAG-------CTGTGTTTGAAAGAAGAAA--CCATGGTCAAATTCA-AAGTAAAATA
ACTGTCTCT-GTGATAGGTCTGAG------------------------------CATTGCAAGTCCTGAAGCTTGAA---
AGCTGAAATAGGTGAAGAGTCGGGGTGTAAGCCAGACATGTCAATACAAGGCTACTTCAAAAAAACTTGTGTAAAATGGA
AATAAAAGTTAAGTTGAAGAGGGCAGGCATTGTGATGCAGCAGGTTAAGCGTCTGCTTGGGATGCCCACATCCCATATCA
GAGCCCCTGGTATCGAGTCCCAGATTCTTTCGTTCCAACTCAGCTTCCTGCTAATGCTCTGGGGAGGAAGTAGAGGATGA
CCTAAGTACTTGGTTCCTGGCCAGCTACAGGACAGAGCTGGATGGAGTTCTGGGCTCGTGGCTCCAGCCTGACCCACTGT
GGCTGGTGTGGGTATTTGGGGAGTGAACCAGTAGATGGATGATCTCTCTCTCTTTTTCTGTCATTCTGCCTTTCAAATAA
ATTAAAACAAGCAGATAAACATTTTTAAAAAGATATGTTCAACTTAGTGCAAGAAAAATTTGAAAACCCTGCAAAGTTTT
TTCATAATACTCATTTTTCTTGAACTTGAAAAACCCCTCATAGACTAAGGATA---------------------------
--------------------------------------------------------------------------------
--------------------------------------------------------------------------------
--------------------------------------------------------------------------------
--------------------------------------------------------------------------------
--------------------------------------------------------------------------------
--------------------------------------------------------------------------------
--------------------------------------------------------------------------------
--------------------------------------------------------------------------------
----------------------------------------------------------------GAGGC---CAT-GTAA
TGATGTGGTTATTCAAGTCCGGGCTTTCTGCAGTGCTAAGTAGGTACCCAAGTACTGGAACAAAGCATAAATATGAGAGG
CCTTCAAAAATTTATGGAAAGTTAATATTATAAAAAATAATGCATGAATTTCAAAAATTTATGCACCCAAACTTTTCTTT
TAATTCCATTTCCATGAGCTTTTTAAAGTGCCTTTGTTAACATAGTTAGATAAACATTAGCCTATGTGTATAAGAGGGGC
CAAAGAAAATGGGAAGAAAATGAGAGTTTTTAAAGAAAATGATTTTTGTGCAATGGAATGAGGAAACAAGCCCTGCAAGC
AGTCCAGTAATTACACCTAAAGTAACTGCTCTTCTTCCCTAACCCTGCTCAATGGGTGTCAGCATTCTCCCAGGAGGTAG
CTCAGAGGAATTCCCCTCGCCCTGCACCAAGGTGGTTATTAGGTCCCATAACACTGTGGTCATAAGATCCTGGGAGAATT
TTCGGGAATTCCACATTCAAAAATCCCACATCCACAATTTTCCAGAAGAAGTGGGAGGGGAGAAGAAATGGGAGAGCCAT
AGTTATATCCACAAAAACTCCAGTCTGAATGCAGAATGCGCTCTCAATCACTCCTGAAATGCCTGTGGAAATTTCTGTAT
CTTTACTTTTTGATAAAATTTTGCTAAACTGCCCTTCCCATCTGTTTGTCCATTGGCCTCATACTTCATTTGCCACAGAG
CAATTTCTTGGGGTTCAAATCAACTGAAATATATATATATATATATTTATGTATATATATTTATATATAGCCATTTTA--
------CTCCATAGTATAAAACT-----AAAGGTTTTCCCTTCATCGTGGTAGAATTTGATCCCAT---GTAAAATAAAA
GCAT
>Bos_taurus
CAGAATGGCAGATATTG-AGCTTGAG-------CCATGCTTGAAAGGAGGGAGTCTAAAGTCAAAGAC------AAAATA
ACTGTCTGTAGCATCAGGTCTGAGGATGAGATCTAACCACACACAGAATGACAGTGTTGCAGGGTCTGAAGACAGGAAA-
AGCTGGAACAGGTTAAGAACTGGCTTATGAGTG-----------------------------------------------
--------------------------------------------------------------------------------
--------------------------------------------------------------------------------
--------------------------------------------------------------------------------
--------------------------------------------------------------------------------
--------------------------------------------------------------------------------
------------------------------------------GACTGAGAACA---------------------------
--------------------------------------------------------------------------------
--------------------------------------------------------------------------------
--------------------------------------------------------------------------------
--------------------------------------------------------------------------------
--------------------------------------------------------------------------------
--------------------------------------------------------------------------------
--------------------------------------------------------------------------------
--------------------------------------------------------------------------------
----------------------------------------------------------------AAGGC---CAGGATGA
TTGTGTGGTGATCAGAGCCTGGAACTTAGCTGGTATGAAGTAGGGACCCA------------------------------
--------------------------------------------------------------------------------
--------------------------------------------------------------------------------
--------------------------------------------------------------------------------
--------------------------------------------------------------------------------
--------------------------------------------------------------------------------
--------------------------------------------------------------------TAAAA-------
--------------------------------------------------------------------------------
--------------------------------------------------------------------------------
--------------------------------------------------------------ATGTGTTGCTGTTTTA--
------TCCCATGGTCTGCATTT-AAT-ACAGTTTTCTCTTTCACACTGATAGAAATTGATCCTACTTTTTTAAAAAAAA
GCAT


>Marker Euarch12

>MSTD
--------------------------------------------------------------------------------
--------------------------------------------------------------------------------
--------------------------------------------------------------------------------
--------------------------------------------------------------------------------
--------------------------------------------------------------------------------
--------------------------------------------------------------------------------
--------------------------------------------------------------------------TGCTAT
GGTTTGAATGTGTCCCCCAAAGTTCATGTGTTGGAAACT--TAATCCCCAATGCAACAGTGTTGGGAGGTGGGGCCT---
----------------------AATAAGAGGTGATTAGGTCATGAGGGCT--CTGCCCTCATGAATG-GATTAATGTCAT
TAT----------CGCGGGAGTGGGTTAGTTATCGCGGGAGTGGGTTTGTTATAAAAGNAAGTTC--------GGCCC--
--------------------------------------------------------------------------------
--------------------------------------------------------------------------------
--------------------------------------------------------------------------------
--------------------------------------------------------------------------------
-----------------------------------------------CCTTTTGCTCTCTCNCTC-TCACTCTCTTGCCC
TTCCGCCTTCCGCCATGGGATGA-----------------CGCAGCAAGAAGGCCCTCACCAGATGCCGGCNCCNTGATC
TTG-GACTTCCCAGCCTCCAGAACCGTGAGCCAAATAAATTTCTGTTCTTTATAAATTACCCAGTCTGTGGTATTCTGTT
ATAGCAGCACAAAACGGACTAAGACA------------------------------------------------------
--------------------------------------------------------------------------------
--------------------------------------------------------------------------------
-------------------
>Homo_sapiens
TGAACTGGAGGATGGTCGAGAAAGGACTTTCTAGAAACAGAAGTGCAT-TAATATAGACACTGTGCTCGAGGAGCTGATC
CTCAAGCTTCAGATGTTAAGGAGCTCTTTGTAA--GGGCCTCCAAATATGATGAGGTTCTTTGG-AACTGTCTCATAC-T
AACCAAACTGACAAGAAGTTGGTACATAAAGC-AGAATG-----------------------------------------
--------------------------------------------------------------------------------
--------------------------------------------------------------------------------
--------------------------------------------------------------------------------
--------------------------------------------------------CCAATAA---CCATG---TGCTAT
GGTTTGAATGTCCCCTCCAAAACTGAAG---TTGAAATT--TAATTGCAAATGTGATAATATTAGGAAGTAGGACCT---
-----------------------TTAAGAAGTGATTAGGTCATAAGGGCT--CTGT------------------------
---------------------------------------------------------AGGAGTTT--------GG-----
--------------------------------------------------------------------------------
--------------------------------------------------------------------------------
--------------------------------------------------------------------------------
--------------------------------------------------------------------------------
-----------------------------------------------CACGTTTTTCTTTGTCTCAGCCCTTCCTTGCTC
TTCTGC-------CATGGGATAA----------CACATTGCACAGCATGAAGGCCTTCACCAGATGTTGGCATCATGCTC
TTG-GATTTCCCAGCCTCCATAACTGTTAACCAAATAAATGTATATTCTTTACAAATTACTCAGTCTGTGGCATTCTGTT
ATAGCAGCAGAAAATGGACTAAGACA---CC-TTG---GGGCTTGGAATGCTCAGATGAAC---TGAGTACACTCTCTCC
CTGAAGACATGCTAGATCGATGTTTGCTTTTACAGCTTGGAGCAAGGGCAAAACAACAACAACAACAACAACAACAACAA
CCGATG-GGTTTCACTTGGCAGTTTTATCTGGCCAGGCA--------------TGAGATGTTAGTGTTCTCACATTGGGG
CACACACTTCCCT--ACAG
>Microcebus_murinus
TGAACTGGAGGATGGTCTAGATGGGACTTTCTAG-AACAGAAGC------------------------------CTGATT
CTCAGGCTCCAGGCATTAAGAAACTCTTTTGAAACAGGATCACAAAT-TGATCAGATTTCTCTA-GAAGTTGTCATGCGT
AACAAACTTCAAAAGAAGATGGTATATAAAGCTAGAATG-----------------------------------------
--------------------------------------------------------------------------------
--------------------------------------------------------------------------------
--------------------------------------------------------------------------------
--------------------------------------------------------CCAATAA---CCATG---TGCTAT
ATTTTGAATGTCGCCTCCAACAACAATG---TTGAAATTAATATTTTCATGTGTGA-AGTATTAA-CGGTGGTGCCTTTA
GAAGATGAATAATTGCGTTATCATTGGAAGGTGGTTATTACATGGAGTTTGGCCGCCTTTTTTGTTGAGACTAAGACCTC
CACATTCCAACGACTTGTCCACACACTGGCCTGCTCCGGAAATAGCTAAGACCGAAAATAGGCCCCCAGGCGGCGCCCCC
AGCTATAGTTGCCTAAGAAGAGATGCCATTTCCATGGACATGCTTGGCTCCATGCATTGCTTACGCCTGCCAACTTGTCC
CGACCCCCGCTGCAGGTTCGGGTTGGAGTGCATCGTCACACAAACAGCTTCCGGTGCCATTGCGATTGCTTGGTTCGAGT
AGCCACACCCAGGCCTCAGGATCCCCGCCAGCGCTATTTGTTTCTGTTTCTACTTCCTTGTTTCTGTATATAAAACCTAC
TAAAAATCCAAGTAAAGTAGACCTTGACAACCATTTGCTTGGTCTCGTTCCTTTCTCTCGCCCATCTCTTTCAGGCAAGG
TCCCCCTTGACCCCCGAGAGTAACAAAAGGTCCCGCGGGCCAGGACACCTTTTGCTCTCTGTCTCAGCTCCTACTTGCCC
TTCTGCCTTCTGTCACGGTTTTAAAGCAGCACGCAGAGCATGCAGCGTGAAGGCCCTCCCCAGATG-CAGCACCATGTTC
TTC-GACTTCCCAGCCTCTAGAACTGTGAGCCAAGTGAACATCTCTTTATAATAAATTGCCCAGTCTGTGGTATTCTGTT
ATAGCAGCAGAAAATAAGTTAAGACA---CC-ATG---GGACTTGGAATGCTCAGGTGAGC---TGAGTTCAGTCTTTCC
CTTAAGATACGGTGGATAGAAATTTGCTTGTTCAGCTTGGAGCTAGAGCAAG-----------------------AAAAG
CTGATG-GATCTCACTTGGCAATTTTATCTGGCTATGCATCCATCTCTACAAATTAGATGTTGGTGTTCTTACATTGGAG
CACACTCTTCCTTCAAGGG
>Galeopterus_variegatus
TGAACTGGAGGATGATGGAGGTAAGACCTTCTAG-AACAGAAGTACAT-TGTTATGGACACTGTATTCCAGGATCTGATC
CTTAGGCTTCAAACATTAAGGAATTCTTTGGAA--GGGCCTCCAAACATGATCAGATTATTTGG-AACTGTTTCATGC-T
AACCAAACTCACAAGAAGCTGGTACATAGAGC-AGAATG-----------------------------------------
--------------------------------------------------------------------------------
--------------------------------------------------------------------------------
--------------------------------------------------------------------------------
--------------------------------------------------------CCAATAA---GTATG---TGGTAT
GGTTTGAATGTCCCCTCCAAAACTATTG---TTGAAATT--TAATTGACATTATGATGGTATTAAGCGGTGGGAGTT---
-----------------------TTAAGAGGTGATTAAGTCATGAGGGCT--CTGCCCACATAAGTG-GATTAATGCCGT
TAC----------CTTGGGAGTGGATTAGTTAT---------------------GTAACGAATTC--------AGCCA--
--------------------------------------------------------------------------------
--------------------------------------------------------------------------------
--------------------------------------------------------------------------------
--------------------------------------------------------------------------------
-----------------------------------------------CCTTTTTCTCTCTGTCTCAGCGTTCACTTGCCC
TTCTGCCTTTTGCCATGGGATAA-----------------CACAGAATGAAGGCCCTCACCAAATGCCAAGGCCATGCTC
TTGAGACTTCTCAGCCTCCAGAAGCATAAGCCAAATAAACTTCTATTCTTTATAAATTACCCAGTCTACGGCATTCTGTT
ATAGTACCAGAAAACAGACTAAGATA---CT-GCG---GGACCTGGAATGCTCTGGTGAGC---TGAGTGCACACTCTCC
CTTAAGGTGTGCTAGATAAATGTTTGCTTGGTCAGCTTGGAGCCAGGGCAAG-----------------------AAAAG
CTGATG-GATCTCACTTGTCAGTTTTATCTGTGTATGCACCCATCTCTACAGATTAGACAGTGGCGTTCTCACACTGGGG
TAC--TCTTCCTTCAACAG
>Tupaia_chinensis
TGAAATGGAGGATG-TCTAAGTAAGACTATCTAG-GACAGAATTATAT-TA-CATGGACAGTGTGTTCCTGGATTGGATC
GTCAAGCTTCATGCAAGATGGAATTGCACCTAA--GAGCCTTCAAATATGATCAAACTCTCTGG-AACTATAATATGC-T
AATCTAACTCACAAGGAGCT-GTACATAAAGC-AGAACA-----------------------------------------
--------------------------------------------------------------------------------
--------------------------------------------------------------------------------
--------------------------------------------------------------------------------
--------------------------------------------------------CCAATGA-----------------
--------------------------------------------------------------------------------
--------------------------------------------------------------------------------
--------------------------------------------------------------------------------
--------------------------------------------------------------------------------
--------------------------------------------------------------------------------
--------------------------------------------------------------------------------
--------------------------------------------------------------------------------
--------------------------------------------------------------------------------
--------------------------------------------------------------------------------
--------------------------------------------------------------------------------
-----------------------------CC-ATG---GGATGTGAAGTGCTCAGGTGAGC---TAAGTGTGCTCTTTCT
CTTAGGACATGCTAGGTGGATGTTGGCTTGGTCAACTTTGAGCCACAGTAAA-----------------------GATGG
CTGATG-GCTTTCCTGTGTCAGTCCTGTCTGGCTATGCACTCTCCTTCACAATTGAGATGCTGGTGTTT---CACCCAGG
CACAGTCTTCCTTTGACAG
>Tupaia_belangeri
TGAAATGAGATGT---CT-AGTAAGACTATCTAG------ACGATTATATAACAT-GACAGTGTGTTCC-TGATTGGATC
GTCAAGCTTCATGCAAGATGGAATTGCACCTAA--GAGCCTTCAAATATGATCAAACTCTCTGGAAACTATAATATGC-T
AATCTAACTCACAAAGGAGCTGTACATAAAGC-AGAACA-----------------------------------------
--------------------------------------------------------------------------------
--------------------------------------------------------------------------------
--------------------------------------------------------------------------------
--------------------------------------------------------CCAATGA-----------------
--------------------------------------------------------------------------------
--------------------------------------------------------------------------------
--------------------------------------------------------------------------------
--------------------------------------------------------------------------------
--------------------------------------------------------------------------------
--------------------------------------------------------------------------------
--------------------------------------------------------------------------------
--------------------------------------------------------------------------------
--------------------------------------------------------------------------------
--------------------------------------------------------------------------------
-----------------------------TC-ATG---GGATGTAAAGTGCTCAGGTGAGC---TAAGTGTGCTCTTTCT
CTTAGGACATGCTAGGTGGATGTTGGCTTGGTCAACTTTGAGCCACAGTAAA-----------------------GATGG
CTGATG-GCTTTACTGTGTCAGTCCTGTCTGGCTATGCACTCTCCTTCACAATTGAGATGCTGGTGTTT---CACCCAGG
CACAGTCTTCCTTTGACAG
>Tupaia_tana_1
TGGAATGGAGGATG-TCTAAGTAAGACTTTCTAG---GACAGAATTATATTACATGGACAGTGTGTTCCTGGATTGGATC
GTCAAGCTTCATGCAAGATGGAATTGCGCCTAA--GAGCCTTCAAATACGATCAAACTCTCTGG-AACTGTTCTATGC-T
AATCTCACTCACA-AGGAGCTGTACATAAAGC-AGAACA-----------------------------------------
--------------------------------------------------------------------------------
--------------------------------------------------------------------------------
--------------------------------------------------------------------------------
--------------------------------------------------------CCGATAA-----------------
--------------------------------------------------------------------------------
--------------------------------------------------------------------------------
--------------------------------------------------------------------------------
--------------------------------------------------------------------------------
--------------------------------------------------------------------------------
--------------------------------------------------------------------------------
--------------------------------------------------------------------------------
--------------------------------------------------------------------------------
--------------------------------------------------------------------------------
--------------------------------------------------------------------------------
-----------------------------TC-ATG---GGATGTGAAGTGCCCAGGGAAGC---TAAGTGCGCTCTTTCT
CTTAGGACATGCTAGGTGGATGTTGGCTTGGTCAACTTCGAGCCACAGTAAA-----------------------GATGG
CTGATG-GCTCTCCTGTGTCAGTCCTGTCTGGCTATGCACTCTCCTTCACAGCTGAGATGCTGGTGTTT---CACCCAGG
CACAGTCTTCCTTCAACAG
>Tupaia_tana_2
TGGAATGGAGGATG-TCTAAGTAAGACTTTCTAG---GACAGAATTATATTACATGGACAGTGTGTTCCTGGATTGGATC
ATCAAGCTTCATGCAAGATGGAATTGCGCCTAA--GAGCCTTCAAATATGATCAAACTCTCTGG-AACTGTTCTATGC-T
AATCTCACTCACA-GGGAGCTGTACATAAAGC-AGAACA-----------------------------------------
--------------------------------------------------------------------------------
--------------------------------------------------------------------------------
--------------------------------------------------------------------------------
--------------------------------------------------------CCGATAA-----------------
--------------------------------------------------------------------------------
--------------------------------------------------------------------------------
--------------------------------------------------------------------------------
--------------------------------------------------------------------------------
--------------------------------------------------------------------------------
--------------------------------------------------------------------------------
--------------------------------------------------------------------------------
--------------------------------------------------------------------------------
--------------------------------------------------------------------------------
--------------------------------------------------------------------------------
-----------------------------TC-ATG---GGATGTGAAGTGCCCAGGGAAGC---TAAGTGCGCTCTTTCT
CTTAGGACATGCTAGGTGGATGTTGGCTTGGTCAACTTCGAGCCACAGTAAA-----------------------GATGG
CTGATG-GCTCTCCTGTGTCAGTCCTGTCTGGCTATGCACTCTCCTTCACAGCTGAGATGCTGGTGTTT---CACCCAGG
CACAGTCTTCCTTCAACAG
>Jaculus_jaculus
TGAGTTAGAGGGTA-----------ACCTTCTGG-AAGAGAAGCACAC--------------------------------
---AGGATCC-----TTGAGGAGTGATTTGTTT------CTTTGGAGACAATTCAGT-CTCTGG-AGCTAAATTATGC-T
GACCAAACCCACA----GTCT---------GC-CT-ATG-----------------------------------------
--------------------------------------------------------------------------------
--------------------------------------------------------------------------------
--------------------------------------------------------------------------------
--------------------------------------------------------CTGGCAG-----------------
--------------------------------------------------------------------------------
--------------------------------------------------------------------------------
--------------------------------------------------------------------------------
--------------------------------------------------------------------------------
--------------------------------------------------------------------------------
--------------------------------------------------------------------------------
--------------------------------------------------------------------------------
--------------------------------------------------------------------------------
--------------------------------------------------------------------------------
--------------------------------------------------------------------------------
-----------------------------CCCACA---GGGCTTGAAATATCCAGGTGACC---CAAGTGCAGA------
TATAAGACATACTACATGGTTGCTGGCT-----------GGGACAGGGCAAG-----------------------CGATG
CTGGGGAAATCTCACTTGTTTGTTTTCTCCAGCTATGCATCCATCTCTACAGATTAAATG---ATGTTTTACCACCAGAG
CAAACACTTCCTCCAACAG
>Cavia_porcellus
TAGACTGGAGTATAACCTAGAGGAGAGCTTCTAGAATAAACAGGGCGCACGTTATGGACATTGTATTATAGGGACTGATC
CTTGGGCTTCACATATTAAGAA-----------------TCCAAAATATGATTGGATTCTCCAG---CTGTTTCATGC-T
AACAGAATTCACAAGACGTTGGTACATAAATC-AGAATG-----------------------------------------
--------------------------------------------------------------------------------
--------------------------------------------------------------------------------
--------------------------------------------------------------------------------
--------------------------------------------------------CTTACAA-----------------
--------------------------------------------------------------------------------
--------------------------------------------------------------------------------
--------------------------------------------------------------------------------
--------------------------------------------------------------------------------
--------------------------------------------------------------------------------
--------------------------------------------------------------------------------
--------------------------------------------------------------------------------
--------------------------------------------------------------------------------
--------------------------------------------------------------------------------
--------------------------------------------------------------------------------
-----------------------------TC-ATG---GGACTTGGAATACTCAGGTGAGA---CGAGCACAATCTCT--
CTAAAGACCTGCTAGAGAGACGTGTGTTTTGTCA----------AGGGCA------------------------------
---------TCTCTCTTGTTGGTTTTATCTGGCTGTATGTTCGTCTCTTGAGATTAATTGT---TGCTTCTACACAGGAA
TATGCTCTTCTTTCCACAG
>Oryctolagus_cuniculus
TGAATTCCAGGAGGGCCTAGATAAGACTTTCTAG-AACTTACGTACGG-TGGTGTGGATACTGTGTTCCATGAGCTGATA
CTCAGGCTCCCAATATTAAGGAACTGT----AA--GAGACTCCAGACATGATCAAATCCTCTGG-AACTGTTTCATGC-T
AACCAAACACATAAGAAGCTGGTAAAGACAGC-CGAGTAGGCCAGCACCGTGGCTCACTAGGCTAGTCCTCCGTCTTGTG
GCGCCGGCATATCGGGTTCTAGTCCCAGTCAGGGCACCGGATTCTGTCCCGGTTGCCCCTCTTCCAGGACAGCTCTCTGC
TGTGGCCAGGGAGTGCAGTGGAAGATGGCCCAAGTGCTTGGGCCCTGCACCCCATGGGAGACCAGGATAAGTACCTGGCT
CCTGCCATCAGATCAGCGCGGTGCGCCGGCCGCAGCGCGCCAGCCGTGGTGGCCATTGGGGGGTGAACCAACGGCAAAAG
GAAGACCTTCCTCTCTGTCTCTCTCACTGTCCACTCTGCCTGTCCAAAAAAAAAAAAAGACAG-----------------
--------------------------------------------------------------------------------
--------------------------------------------------------------------------------
--------------------------------------------------------------------------------
--------------------------------------------------------------------------------
--------------------------------------------------------------------------------
--------------------------------------------------------------------------------
--------------------------------------------------------------------------------
--------------------------------------------------------------------------------
--------------------------------------------------------------------------------
--------------------------------------------------------------------------------
-----------------------------CC-GAG---TGAC----AATAACCA-----------TACTGCATACTCTCC
CTTAAGATATGCTAAATAGATGCACACTTGGTCAGCTTGGAGCCAAGACAAG-----------------------ACAAG
CTGATG-GAACGCACATGTTACTTTTATCCAGCTTGGCATCCATCTCTAAAAATGAGTTGTTTGTGTTCTCGCACTGTGG
TGCATTCTCCCTTTAACAG
>Bos_taurus
TGACTGAGA-----------ATAAGACTTCCTAGATCCAGCAGTACAT-TGATATGGACCCCACATTCCAGGAGCTAATC
TTCAGGTTC--AGAGTCAAGGAACTCTGTGCAA--GGGACTTCAAGTGTCATCAGATTCTCTGG--CCTGTTTCATGC-T
AACCAAACTCATAAAAAGTAAATGCATAAAGC-AGAATA-----------------------------------------
--------------------------------------------------------------------------------
--------------------------------------------------------------------------------
--------------------------------------------------------------------------------
--------------------------------------------------------CCAACAA-----------------
--------------------------------------------------------------------------------
--------------------------------------------------------------------------------
--------------------------------------------------------------------------------
--------------------------------------------------------------------------------
--------------------------------------------------------------------------------
--------------------------------------------------------------------------------
--------------------------------------------------------------------------------
--------------------------------------------------------------------------------
--------------------------------------------------------------------------------
--------------------------------------------------------------------------------
-----------------------------TC-ATG---GGACTTGTAAAACTCAAGTAAGTCGATGAGTACATTCTCTTC
CTAAGGA--TGCTCCGCAGATGTTTGCTTGGTCAGCTTGGAGCCAGAGCAAG-----------------------AAGAG
CTGATG-GATCTCACTTGTCAGTTTTATCTGGCTTTGTATTCATCTCTACAGATTAGATGTTCATGTTCCTATATTGGTG
CATGCGCCTC----AACCG


>Marker Euarch13

>MSTD
--------------------------------------------------------------------------------
--------------------------------------------------------------------------------
--------------------------------------------------------------------------------
--------------------------------------------------------------------------------
--------------------------------------------------------------------------------
--------------------------------------------------------------------------------
--------------------------------------------------------------------------------
--------------TGCTATGGTTTGAATGTGTCCCCCAAAGTTCATGTGTTGGAAACTTAATCCCCAATGCAACA-GTG
TTGGGAGGTGGGGCCTAATAAGAGGTGATTAGGTCATGAGGGCTCTGCCCTCATGAATGGATTAATGTCATTATCGCGGG
AGTGGGTTAGTTATCGCGGGAGTGGGTTTGTTATAAAAGNAAGTTCGGCCCCCTTTTGCTCTCTCNCTCTCACTCTCTTG
CCCTTCCGCCTTCCGCCATGGGATGACGCAGCAAGAAGGCCCTCACCAGATGCCGGCNCCWTGATCTTGGACTTCCCAGC
CTCCAGAACCGTGAGCCAAATAAATTTCTGTTCTTTATAAATTACCCAGTCTGTGGTATTCTGTTATAGCAGCACAAAAC
GGACTAAGACA---------------------------------------------------------------------
--------------------------------------------------------------------------------
-------------------------------------------------------------------------------
>Homo_sapiens
AGCAGAGTAGAACTGAGT-TTCATGGGAGAGAATAATTGGCCTACCTG--CAACAGAGAGGA---CAAGGAGG-------
--------------------------------------------------------------------------------
--------------------------------------------------------------------------------
--------------------------------------------------------------------------------
--------------------------------------------------------------------------------
-------------CAGGT-GTAGACAGATTTACCCACTTGAACCCATTATAGCCCTCATCACTGCTCAAACATCACTCTA
TTATCAACCCTATTGTTTGTGGCAA-----------------CTAACTCTGCT-AATGAAAATAAGTAG---TAAGAGTG
TAA---GACAC---TGCTGTGGTTGGAATAGGTCTTCCAAAGCTCATGTGTTGAAAACTTAATCCCCACTGCAGTA-GTG
TTGAGAGGTGAGACCT-GTAAGAGGAAATGAGGTCATGAGAGCTCTGTCCTCATGCATGGATTAATGGTGTTACCATGGG
AGTGGGTTCATTACAGTAAGAGTGAG-TTGTTATAAGGGTGAGTTCAGCCCCCACGTGCTCTCATGCTCT------CTTG
TCCTTCCACCTTCCACCGTGGGATGATGAAGTCCAAAGGCCTTTGTCAGATTCTGACACCTTGATATTGAGCTTCCCAAC
CTTCAAAACTGTGAG--AAATAAATGTGTTTTCTTTATGAATTATCCAGTCTGTGATATTCTGTTATAGCAACACAAAAT
AGACTGAAA-A---GACAC---TTCGTCCTACTGTTGATT-----------TGCATGATTCTTTCTCTACAGCTACCTCG
GCCCTCCTCAGAGCCCAGGAACAGATACCTCCTGGAGTATACCACATCTCCCTGGTACTTACAGACAGTCAGAACAATCG
GTGTGAGATGCCACGCAGCTTGACACTGGAAGTCTGTCAGTGTGACAACAGGGGCATCTGTGGA---ACTTCTTACCCA
>Microcebus_murinus
AGCAAGGTAGGACTGAGT-TTCTTGTGGGAGAATAAAGGGCCCACATG--TGGCAGAGAGGGGGACAAGAAAG-------
--------------------------------------------------------------------------------
--------------------------------------------------------------------------------
--------------------------------------------------------------------------------
--------------------------------------------------------------------------------
-------------CAAGT-GTAGACAGATTTACCCACTTGGATGCTTTACAGCCCTCAGCACTGCTTGAACCTCACTCTA
CTATCAGCCCCACTACTTTTGCCAA---------------CTCTAGCTCTGCC-AACAAAAATAAGTAATTTTAAGAGCA
AAA---AATAG---TGCTATGATTTGCATGTGTCCCCCAAAGTTCATGTGTTGAAAACTTAATCCCCAAT-CAACACTTG
TTCAGACATGAGACCT-TTAAGCGGTGATTAGGTCACGAGGGCTCTGTCCTCCTGAATGAATTAATGTCATTATCATGGG
AGTGTGTTTGTTATCATCAGAGTGGG-TCATTATAAAGGAGGGTCCAAGTCCCTTTTGCTCT--------------CTTG
-------ACCTTCCATCATGGGATGATGAAGTACAAAGGCCCTCATCTGATTCTGCCACCTTGATCTTGGACTTCCCAGC
CTCCAGAACCAAGAG--AAATAAATTTCTTTTCTTTATAAATTATCCAGTCTGTGGTATTCTGTTATAGCAACACAAAGC
AGACTAAGACA---GACAC---CTTGTCCTACTATTGATC-----------TGCAT-ATTGTTTCTCTACAGCTACCTCG
GCACTCCTAAAAGCCCAGCAACAAATATCTCCTGGAGTGTACAAGATCTCCTTGGTAATTACGGACAGTCAGAACAATCA
GTGTGAGACACCGGAGAGCCTGACTCTGGAAGTCTGTCAGTGTGACAACAGGGACACCTGTGGA---ACTTATGTCCCA
>Galeopterus_variegatus
AGCAGGATAAGACTGAGT-TTCACAAAGAAGAATAATGGGCCCACCTG--GGTCAGAGAGAAGGACAAGAAGG-------
--------------------------------------------------------------------------------
--------------------------------------------------------------------------------
--------------------------------------------------------------------------------
--------------------------------------------------------------------------------
-------------CAGGT-GCAGACAGGTTTACCCAACTGAACCCCTTATGGCCCTCATCACTACTCAAACTTCACTCTC
CTATCAGCCCTGCTATTTGTGACAGTAATCTCTGTGGCAACTCTAGCTCTGCTAAACAAAACTAGGTGGTTTTAAGAGCA
AAA---GATAC---TGCTGTGGTTTGAATGTGTTACCCAAAGTTC-TGTGTTGGAATCTTAATCCCCAAAGCAGCA-GTG
TTGA-AGGTGGGACCT-TCAAGACGTGATTAGGTCATGAGAGTTCTGCCCTCACAAATGGATTAATATCGTTATTGCTGC
AGTGGG---------------------TTGCTATAAAAGTGAAGTCAGTCCCCTCTTGCTTTCGCACTCTCTC---CTTG
CCCTTCTACTTTCCACCGTGAGATGACACAGTACAAA-GCTCTCGCCACATACCTGCAACTTGATATTGGACTTTCCAAC
CTCCAGAACTGTGAG--AAATAAATTTCTTTTCTGTCTAAATTACACAGTCTGTGGTATTCTGTTATAGCAATACAAAAT
GGACTAAGACA---GACAC---CTTGTCCTACTATTCAGT-----------T-TATGTTTGTTTCTCTACAGCTACCTCG
GCACTCCTGAGAGCTCAGAAAGAGTTATCTCCTGGAGAGCACAGTATCTCCCTCATAGTTACGGACAGTCAGAACAGGCG
GTGCGAGACACCAGAGAGCTTGACTCTGAAGGTCTGCCAGTGTGACGACAGGAGCACCTGTAGA---ACTTCTCCCACA
>Tupaia_chinensis
ATCTAAGTAAGACTGAGT-TTCACGGGAGGAACTAATGGGCCCATTTG--GAGCAGCGACAAGGGCACGAAGG-------
--------------------------------------------------------------------------------
--------------------------------------------------------------------------------
--------------------------------------------------------------------------------
--------------------------------------------------------------------------------
-------------CAGGT-ACAGGTAGACTGACCCAGTGGAACCTTATGGAGTCTTTATCCCTGCCAA------ACTCTG
CTATCA-CCCCACTATTTGCGACAGTGATCTCTAT-GCCACTCTATCTCAGCT-AACAAAAGTAAGTAGTTTTAAAAGC-
AAA---GACAC---------------------------------------------------------------------
--------------------------------------------------------------------------------
--------------------------------------------------------------------------------
--------------------------------------------------------------------------------
--------------------------------------------------------------------------------
----------------------TT-GTCCTATGACTGATT-----------CGTATGATCATTTTCCTACAGCTACCTCA
GCACTCCTGAGAGCCCAGCAGCAATTATCCCCTGGAGTATACAGAATCTCCCTCATGTATACGGACAGTCAGGGAAGGCA
GTGTGAGACACCTGAGAGCTTGATTCTAGACGTTTGTCAGTGTGACGACAGGGATGCCTGCAGAGCTACTTCTGACACA
>Tupaia_belangeri
ATCTAAGTAAGACTGAGT-TTCACGGGAGGAACTAATGGGCCCATTTG--GAGCAGCGACAAGGGCACGAAGG-------
--------------------------------------------------------------------------------
--------------------------------------------------------------------------------
--------------------------------------------------------------------------------
--------------------------------------------------------------------------------
-------------CAGGT-ACAGGTAGACTGACCCAGTGGAACCTTATGGAGTCTTTATCCCTGCCAA------ACTCTG
CTATCA-CCCCACTATTTGCGACAGTGATCTCTAT-GCCACTCTATCTCAGCT-AACAAAAGTAAGTAGTTTTAAAAGC-
AAA---GACAC---------------------------------------------------------------------
--------------------------------------------------------------------------------
--------------------------------------------------------------------------------
--------------------------------------------------------------------------------
--------------------------------------------------------------------------------
----------------------TT-GTCCTATGACTGATT-----------CATATGATCATTTTCCTACAGCTACCTCA
GCACTCCTGAGAGCCCAGCAGCAATTATCCCCTGGAGTATACAGAATCTCCCTCATGTATACGGACAGTCAGGGAAGGCA
GTGTGAGACACCTGAGAGCTTGATTCTAGACGTTTGTCAGTGTGACGACAGGGATGCCTGCAGAGCTACTTCTGACACA
>Tupaia_tana
ATCTAAGTAAGACTGAGT-TTCATGGGAGGAACTAACGGGCCCATTTG--GAGCAGCGAGAAGGGCATGAAGG-------
--------------------------------------------------------------------------------
--------------------------------------------------------------------------------
--------------------------------------------------------------------------------
--------------------------------------------------------------------------------
-------------CAGGT-ACAGGTAGATTAACCCAGTGGAACCTTATGGAGCCTTCATCCCTGCTCAAACCTCACTCTG
CTATCA-CCCCACTATTTGTGACAGTGATCTCTGT-GCCACTCTAGCTCAGCT-AACAAAAGTAAGTAGTTTTAAAAGC-
AAA---GACAC---------------------------------------------------------------------
--------------------------------------------------------------------------------
--------------------------------------------------------------------------------
--------------------------------------------------------------------------------
--------------------------------------------------------------------------------
----------------------CT-GTCCTATGACTGATT-----------CGTATGATCATTTTCCTACAGCTACCTCA
GCACTCCTGAGAGCCCAGCAGCAATTACCCCCTGGAGTGTACAGAATCTCCCTCATGTATACGGACAGTCAGGGAAGGCA
GTGTGAGACACCTGAGAGCTTGATTCTAGACGTTTGTCAGTGCGACAGCAGGGATGCCTGCAGAGCTACTTCTGACACA
>Mus_musculus
GGCAATATAGGGC------CTTGTGGAGGAGACTCATAGAC-TATCGGACTACCAGAGAGAGTGTCAACAAGGGGATCCA
AAAGGCACCCAACCTTTTGGCTTCTCTGGGACCCATTGGATGAAGAAGAATTGTCTTGGGCCACATGGCAATGTCCAACC
CACAACCTGGGGGCTGCAAAAGTATATATATATATATATATATATATATACGGTTTTTTCCATGACAGTGTGTTTCATGA
TACAATACTTTGAAGTTGTCATCTAATGACTTCAAATACCTAGCAATTAGACTAAAATAAACAAGCAAAAACAATCTCTT
AATGTTTTAATTAACTTTTACAATTTTGTGTTGGGCTGCATCTATAGCTATTTTGGGCCACATGTGCTCCATCCATATGC
CATGAATGGAACACTTGTGATAGACAGGCCGACACACCCAAACCTCTTATGCCATTCAGCACTGCTCCAACCACA-----
---TCAACTCTGCTATTTGTGACCAGGATG------------CCAAGACAATT-ATCACAAACAAGAAGTTTTAAGACCA
AAT---GATGC---------------------------------------------------------------------
--------------------------------------------------------------------------------
--------------------------------------------------------------------------------
--------------------------------------------------------------------------------
--------------------------------------------------------------------------------
----------------------CTAGTCTCACTGTGATTTGTGTGTGTGTGTGTGTGTTTTTTTTTTTTTAGCTACATCA
GCTCTTCTACAAGCCCAGCAGCAAGTGTCTCCAGGAGTGTACAATGTCCCAGTCATCGTGAAGGACAATCAGGATGGGCT
GTGTGACACACCAGAGAGCTTGACCCTGACAGTGTGTCAATGTGATGACCGGAGCATGTGCAGA---GCCCCTATCCCG
>Heterocephalus_glaber
NNNNNNNNAGACTTGAGACTTCTGGACAAAGAATGCTGGGCTTCTCTG--TGTCACAGGGGA---CAAGAAGG-------
--------------------------------------------------------------------------------
--------------------------------------------------------------------------------
--------------------------------------------------------------------------------
--------------------------------------------------------------------------------
-------------AGGGT-GCAGACAGATTGACCCAAGAGAACCTCTTCCAGTCCTCTTCACTGCTCAGCCCATA-----
---TCAGCCCTGCTGTTTGTGACAG-------------------AGCTTTGTT-ATCAAAATTAATTAGCTTTAGGGCC-
AAA---GACTC---------------------------------------------------------------------
--------------------------------------------------------------------------------
--------------------------------------------------------------------------------
--------------------------------------------------------------------------------
--------------------------------------------------------------------------------
----------------------CTTGTCCTTGTGTTGATT-----------TGCATGATTCT-TCCCTGCAGCTACCTCG
GCACTGGTAAGAGCCCAGCAGCAGATATCTCCTGGAGTGTACAGAGTCCCCCTCACGGTTACAGGCAACAAGGACCGGAA
TTGCGAGTCCTCGGAGACCTTGACCCTGACGGTCTGTCAGTGTAACGACAGGGGCTCCTGTAGA---AGTT----CAAA
>Oryctolagus_cuniculus
AGTAAGGTAGGACTGAACCTTCATGGAGGAGGAGAATGGGCCCATCTG--GGTCAGAGAGGA----AAGAAAG-------
--------------------------------------------------------------------------------
--------------------------------------------------------------------------------
--------------------------------------------------------------------------------
--------------------------------------------------------------------------------
-------------CAGGT-GTAGAAAGATTTACCCAGTTGAACCCCTTACGGCGCCCATCACTGCTCTAATCGCA-----
---TCAGCCCCACTATGTGCAACAGTGCTCTCTA-----ACTCCAGCTGGGCT-GACGAAAATCCGTCATTTTAAGAATC
AGA---GACAT---------------------------------------------------------------------
--------------------------------------------------------------------------------
--------------------------------------------------------------------------------
--------------------------------------------------------------------------------
--------------------------------------------------------------------------------
----------------------CTCATGCCGCTGTTGATT-----------TGTGTGATTGTTTCTCTACAGCTACTTCC
GCACAGCTCAGAGCCCAGCAGCAGGTGTCTCCCGGAGTGTACAGACTCCCCCTCGTGCTTACCGACCGAGAGGACAGGCA
GTGCGAGACGCCGGAGAGCCTGACCCTGGAAGTCTGTCAGTGTGACGACAGGGGCATCTGTGGG---ACTTCTGGACCA
>Canis_lupus_familiaris
ATTAAGGTAGGACTGAGTCTTCATGGGA---AATAACAGGCCCATCTG--GGGCAGAAAAAAGGACAAGGAGG-------
--------------------------------------------------------------------------------
--------------------------------------------------------------------------------
--------------------------------------------------------------------------------
--------------------------------------------------------------------------------
--------------AAGT-ACAGGCTAATTTACCCAACTGAACTCCTTATCACTCTCAGAACTGCTCAAACCTCACCTTA
CTCTCAGCC----TATTTGTGATAATGATGTTTAAGGCAACCCCAGTTCTGTT-AACAAGAATAATTAGTTTTAAGAGC-
-AA---GACAC---------------------------------------------------------------------
--------------------------------------------------------------------------------
--------------------------------------------------------------------------------
--------------------------------------------------------------------------------
--------------------------------------------------------------------------------
----------------------CTTGTCCTGCTGTTGATT-----------TGTGTGATTGTCTGTCTTTAGCTACTTCT
GCACTCCTAAATGCCCAGCAGCAGCTATCTCCTGGAGAGTACACCATCTCCCTCACAGTTACTGACAGTCAGGATAGACA
GTGTGAGACACCGGAGAGCCTGACCCTGGAAGTCTGCCAGTGTGACAACAGGGACATCTGTAGA---TCTTCTAATGGG


>Marker Euarch14

>MSTD
--------------------------------------------------------------------------------
--------------------------------------------------------------------------------
------------------------------------------------------------------------------TG
----TCTTAGTCCGTTTTGTGCTGCTATAACAGAATACCACAGACTGGGTAATTTAT-------------------AAAG
AACAGAAATTTATTTGGCTCACGGTTCTGGAGGCTGGGAAGTCCAAGATCANGGNGCCGGCATCTGGTGAGGGCC-TTCT
TGCTGCGTCATCCCATGGCGGAAGGCGGAAGGGCAAGAGAGTGAG-------------AGNGAGAGAGCAAAAGGGGGCC
GAACTTNCT--TTTATAACAAACCCACTCCCGCGATAACTAA--------CCCACTCCCGCGATAATGACATTAATCCAT
TCATGAGGGCAGAGCCCTCATGACCTAATCACCTCTTATTAGGCCCCACCTCCCAACAC-TGTTGCATTGGGGATTAAGT
TTCCAACACATGAACTTTGGGGGACACATTCAAACCATAGCA--------------------------------------
--------------------------------------------------------------------------------
--------------------------------------------------------------------------------
-------------------------
>Homo_sapiens
GACCATCACACAGAAAATGTTATTTTTCTCATC-TCAAATCAAGAA------TGT---TAAAAC-TATTACCTAAAA---
AAATTAGAGCTTTCTAAGTAAAC-AGGATTGAGTTTTAAAAACGACTTTTAGCAGTTATGTGACTTCAGG-CATT-----
ATAATTTGAACTCATAACT--AAAGCAATAATGAAGGCTA----TTTGTTTTTGCCTATGGAAAAAT----GAAT---TG
----ACT--GTTTGTTTTGTATGGCTATAACAAAATA----AGACTCAGTAATTTAT-------------------GATA
AACAAATATGTATTTGGTTCATAGCTCTGGAGGCTGTCAAGTCCAAAGTCAAGGGGTTAACATCTTGGCAAGGTCCTTCT
TGTTGCATTATTCCATGGTGGAAGGCAGA--GGCCAAGGAGCAT--------------GTTGGAAGGGTGAATGATGGCT
GAACTCATC--------AGGAACCCATTTCTGCAATAACTAA--------CCCACTCTAGGAATAACATCAT--------
--------------------------------CTCTTA--AAGTCCTATCTCCCAACACTTGTAGTATTGGGGACTAAGT
TTCCAATACATGCACTTTGGGGGACATATTTAAACCATGGCA---GAAT---TCATTCATTAATTATTTCTTGTCATATA
TCCATGCCATAGGTCAGTCAAAAGACATTTCTTGAATGTTTTAGTGCAAGGCACTACAT-----------TGTATTTTTG
ATTTTTATATTAAGTAATATTTAGGTAGATAACTGTGGCTACTAGAAGAATTCAGACATTTTTTC-AATTTAGATTGTGA
GGTAGAAGACTCTAGTC-ACATTTA
>Microcebus_murinus
GACCATCACACAGAAAATGTTATTTTTCTCATC-ACAAATCAAGAT------TAT---TAAAAT-ATATATATGGAA---
-----AAAGCATCCCAAATTAAC-AAGATTACATGTTTAAAACTACTTTTAGCAGTTATGAGACTCCATG-AGTC-----
ATAATTTAAACTCAGAACTG-AAAGGAAATATAAAGTCCATTTGTTTGTTTTTTTCTATGGGACAAT----GAAT---TG
CATGTCTTAG-CCATTTTGTGTTGCTATAACAGAATGTCTGAGACTGGGTAACGCAT-------------------GATA
AACAGATATTCATTTGGCTCATGGTTCTAGAGGCTTGAAAGTCTAAGATCAAGTGCCCCACATCTGGTGTGGGCCTTTCT
GGCTGCATTGTTCTATGGTGGGAGATGGAAAGGCAAGAAAGAACAAGGTGGAAGGCACAGAGAGGGAGAAAAGGGGGGCT
G-ACTTATC--------AGAAACACATTCCTATAGTAACTAAGTAACTAGCCCACTCTAGGGATAATGCC----------
------------------------------------------------------------------ATTAGGGATTAAGT
CTCCAATATGTGAACCTGTGGAGATACATTTAAACCATAGCA---GAAT---TCATTCATTAATTCATTCTTTTCCTGTA
TTCTTGCCATGGATTGATCAAAAGACATTTATTGAATGATTTAGTGCAAGGAGTTACAT-----------TGTATTTTTT
ATTTTCATATTACATAACATTTAGGTAGATATGTATGGCTACCAAAATATTTCAGACATTTTTC--AATTTAGGTTGTGG
GGTGAAAGATCTCAGTC-ACTTCTA
>Galeopterus_variegatus
AACCATCACACAAAAAATGTTATTTTTCTCATC-ACAAATCAAGGA------TTTTTTTAA------TTATCTGAAAACA
AAATTAAAGCACCCAAAATTATC-AGAGTTGCATGATTGAAACTACTTTTAGCAGTTATGTGACTTCAAT-AGCCATAAA
ATAATTTAGAATCAGAACTG-AAAGAGAGCACAATGGCCATTTGTCCGTTTTTGTTTATGGAACAAT----CAAT----C
CA--TCTTAGTTCGTTTTGTGTTACGATAAAAG--------AGCCTGGGTAATTTACCAAAAAAAAAAAAAAAAAAAAAA
AATGGAGATTTATTTGGTTCATTGTTCTGGAGTCCAGGAAGTCCAAGATTGAGGGAATCACATCT-GTGAGGATT-TTCT
TGCTGCATCATCCCATGGTAGAAGGCAGAAGGGCAATAAAGCATGTGTGTA-------GGAGAGAGAGAGAAAGGGGGTT
GAATTCATCCTTTTCTGTGGAGTCCACTCCAGCAATAACTAA--------CTCACCCCA-TGATAACAGCATTAATCCAT
TAAT-------------CCAAGACCTAATCGCCTCTTA-AAGGTCCTTTCTCTCAACAC-TATTGTATAGTTGATTCAGT
TTCAAACACATGAACTTTGGAGGACATATTCAGACCACAGCA---GAAT---TCATTCATTAATTCATTCGTGTCATGTA
TTCATGCCACGCATAAGTCAAAAGACATTTATTGAATGCTATAGTGCGCAGCACTACTTAAGTTCTTGTCTGTA-TGTTG
ATTTTTAAATTTAATAACATTGAGGTGAATATTTATGGCTACCAGAAGATTTCAGATATTTTTTTGGATTTAGGTT---A
GATGGAAGACCCAACTC-AATTCTA
>Tupaia_chinensis
GACCATCACAGTGAAG----TATTTTTCTCATC-ACAAATCAGGTGGTTTTTTTTGTTTTGTTT-TGTTTTCTGGAA---
AACATAAAGCATCTTAAATGAAC-AGAATTGCATGTTTAAAACTACTTTCAGCAGT--AGTGATTATAGG-AGTC-----
ATAATTTAAGATCAAAAGTG-AAAAGGAATATAAAGACCATTTGTTTATTTTAGCTCATGGGACAAT----GACC-----
--------------------------------------------------------------------------------
--------------------------------------------------------------------------------
--------------------------------------------------------------------------------
--------------------------------------------------------------------------------
--------------------------------------------------------------------------------
----------------------------------------------------TCATTCGTTAATTCATTTTTGTCATCTA
TTCATGCCATGGATCAGCCAAAAGACATTTACTGAATACTGAAGTGCAAGGCACTACAT-----------TGCA-TTCTG
ATTTTCATACTGAGTTACATTTAGGTAGATGTTTATGGCTACCAGCAGATTTCACACATTTTTT--GATTGAAGATGTGG
AGTGAAAGACCCCACTC-ACTTTTG
>Tupaia_belangeri
GACCATCACAGTGAAG----TATTTTTCTCATC-ACAAATCAGGTGGTTTTTTTTGTTTTGTTT-TGTTTTCTGGAA---
AACATAAAGCATCTTAAATGAAC-AGAATTGCATGTTTAAAACTACTTTCAGCAGT--AGTGATTATAGG-AGTC-----
ATAATTTAAGATCAAAAGTG-AAAAGGAATATAAAGACCATTTGTTTATTTTAGCTCATGGGACAAT----GACC-----
--------------------------------------------------------------------------------
--------------------------------------------------------------------------------
--------------------------------------------------------------------------------
--------------------------------------------------------------------------------
--------------------------------------------------------------------------------
----------------------------------------------------TCATTCGTTAATTCATTTTTGTCATCTA
TTCATGCCATGGATCAGCCAAAAGACATTTACTGAATACTGAAGTGCAAGGCACTACAT-----------TGCA-TTCTG
ATTTTCATACTGAGTTACATTTAGGTAGATGTTCATGGCTACCAGCAGATTTCACACATTTTTT--GATTGAAGATGTGG
AGTGAAAGACCCCACTC-ACTTTTG
>Tupaia_tana_1
NNNNNNNNNNNNNNNNNNNNNNNNNNNNNNNNNNNNNNNNNNNNNNNNNNNNNNNNNNNNNNNNNNNNNNNNNNAAA---
AAAATAAAGCATCTTAAATGAAC-AGAATTGCATGTTTAACACTACTTTCAGCAGT--AGTGATTATAGG-AGTC-----
ATAATTTAAGATCAAAAGTG-AAAAGGAATATAAAGACCATTTGTTTGTTTTAGCTCATGGGACAAT----GAAC-----
--------------------------------------------------------------------------------
--------------------------------------------------------------------------------
--------------------------------------------------------------------------------
--------------------------------------------------------------------------------
--------------------------------------------------------------------------------
----------------------------------------------------TCATTCGTTAATTCATTTTTGTCATCTA
TTCATGCCATGGATCAGCCAAAAGACATTTACTGAATACTGAAGTGCAAGGCACTACAT-----------TGCA-TTCTG
ATTTTCATACTGAGTTACATTTAGGTAGATGTTCATGGCTACCAGCAGATTTCAGACATTTTTT--GATTGAAGACATGG
AGTGAAAGACCCCACTC-ACTTTTG
>Tupaia_tana_2
NNNNNNNNNNNNNNNNNNNNNNNNNNNNNNNNNNNNNNNNNNNNNNNNNNNNNNNNNNNNNNNNNNNNNNNNNNAAA---
AAAATAAAGCATCTTAAATGAAC-AGAATTGCATGTTTAACACTACTTTCAGCAGT--AGTGATTATAGG-AGTC-----
ATAATTTAAGATCAAAAGTG-AAAAGGAATATAAAGACCGTTTGTTTGTTTTAGCTCATGGGACAAT----GAAC-----
--------------------------------------------------------------------------------
--------------------------------------------------------------------------------
--------------------------------------------------------------------------------
--------------------------------------------------------------------------------
--------------------------------------------------------------------------------
----------------------------------------------------TCATTCGTTAATTCATTTTTGTCATCTA
TTCATGCCATGGATCAGCCAAAAGACATTTACTGAATACTAAAGTGCAAGGCACTATAT-----------TGCA-TTCTG
ATTTTCATACTGAGTTACATTTAGGTAGATGTTCATGGCTACCAGCAGATTTCAGACATTTTTT--GATTGAAGATATGG
AGTGAAAGACCCCACTC-ACTTTTG
>Mus_musculus
GATCATCAGGCAGGCAATGTTACTTTTCTCATT-AAAAATCAGGAA------TGTT---------TATTATCTGAGA--A
AATATAGGCCATTCTACATAAGC-AGGGATGCATTTTTAAAATGAATTTTAACAGC-ATATGACTTGAGG-TGTC-----
TTAATTTTAACTCACAACAG-AAAGGGAATAGAAGGACTATTTGTTTATTTCTGTCAATGAGA-AAG----GAAT-----
--------------------------------------------------------------------------------
--------------------------------------------------------------------------------
--------------------------------------------------------------------------------
--------------------------------------------------------------------------------
--------------------------------------------------------------------------------
----------------------------------------------------GTATTTGTTAAGTCATTCTTGT------
----------------GCCATAAGATTTTT-------------GTGCCATAGATTAAAT-----------TATA-TTTTG
ATTTTTATATTAAGTTATACTTAGATAGTTGTATG----TACTAGGAGAATTCAGATATTTCTT--GTTTTAGGCTACAG
GATGAAGA----------TCTTTTA
>Cavia_porcellus
GATCATCACACAGATGATGTTATTTTTCTTACT-GCAAATCAGGGA------TTTTTTTTAAAG-C----TGTGAAA---
--AATAAAGCATGCTAAATTAACAAGAATTTCATGCTTTAAACTATTTTTACCAG-------------------------
--AATATG-ATTCACAATTG-CAACGGAATACAAAAGGTGCTTGCCTGTGTCTGCTGATGAGACAAT---GGAAT-----
--------------------------------------------------------------------------------
--------------------------------------------------------------------------------
--------------------------------------------------------------------------------
--------------------------------------------------------------------------------
--------------------------------------------------------------------------------
----------------------------------------------------TCATTCATTAATTCATTCTTGTCATGTA
CTGATTGTATGGATCAGTCAAAAGACATTTATCAAGCACTTTAATGCAA---------------------TGTA-TTTTG
ATTTTCATATGGAGTTGCATTTGGGTGGATATTTATAGGTGCCAGAATATTTCAG--ATTTTTTCGAATTTAGGCTGTAA
GTTAGAAGATCCTTCTTGGCTTGTA
>Ochotona_princeps
GACCATCACACGGAAAATATGATTTTTCTCGTC-ACAATTCAGGGA------CATTAAAAAAACAAAATCTGGGGGAGAA
AGAGTAAAACATTCCAAATTAAC-ATGACTGCAT-TTTAAAACTGCGTTTAGCAATTGTGAAGCTCCAGATTATC-----
ATAATGTAAACTCAGAAGTATAAAAGAATTAAAACAGACATTTGTTTATTTTCACAAAAGGGACAAC----GAAT-----
--------------------------------------------------------------------------------
--------------------------------------------------------------------------------
--------------------------------------------------------------------------------
--------------------------------------------------------------------------------
--------------------------------------------------------------------------------
----------------------------------------------------CTTTTGGTTAACTCCTTCTTGTCATTTG
TTTATGCAATGAATCAGTCAAAAGACATACATCGAGTGCTTCGGTGCACAGAACTTCAT-----------TGTA-TTGTG
ATTTTCATACTCGATTACATTTAG----ACATTTATAACTACAGGAAGATTTTAGACATTTTTA--AAATGA---TGCGG
GATGGAAGGCTACTTTC-AAGTCTA
>Canis_lupus_familiaris
GACCATCACACAGAAAATGTTATTTTTCTCATCAACAAATCAAGGA------TATTTATAAAAA-TCATCTGTTAAAAAA
ATAATAAAGCATCCCAAATTAAC-AGGATTGTATATTTAAAACTACTTTTAGTAGTTATGTGACTCTGGG-AGCC-----
ACAATTTAAAATCAGAACTG-AAAAGGAATATAAAAGCCA----TTTGTTTTTTACTATGAGGAAAT----GAAT-----
--------------------------------------------------------------------------------
--------------------------------------------------------------------------------
--------------------------------------------------------------------------------
--------------------------------------------------------------------------------
--------------------------------------------------------------------------------
----------------------------------------------------TCATTCATTAATTTACTCTTGCTATGTA
TTCACACCATGGGTC-----AAAGCCATTTATCGAATACTTTAGTGCAAAGCACTACAT-----------CGTA-TTTTG
ACTTCTATATTGAGTCATATTTAGATAGATGTTTGGGGCTACCAGAAGATCTCAGACATTTTTA--GATTGAGGTCATCA
GGTAGAAGACACAAGTC-ACTTTTA


>Marker Euarch15

>MSTD
--------------------------------------------------------------------------------
--------------------------------------------------------------------------------
---------------------------------------------------------------TGTCTTAGTCCGTTTTG
TGCTGCTATAACAGAATACCACAGACTGGGTAATTTATAAAGAACAGAAATTTATTTGGCTCACGGTTCTGGAGGCTGGG
AAGTCCAAGATCANGGNGCCGGCATCTGGTGAGGGCCTTCTTGCTGCGTCATCCCATGGCGGAAGGCGGAAGG--GCAAG
AGAGTGAGAGNGAGAGAGCAAAAGGGGGCCGAACTTNCTTTTATAACAAACCCACTCCCGCGATAACTAACCCACTCCCG
CGATAATGACATTAATCCATTCATGAGGGCAGAGCCCTCATGACCTAATCACCTCTTATTAGGCCCCACCTCCCAACACT
GTTGCATTGGGGATTAAGTTTCCAACACATGAACTTTGGGGG-ACACATTCAAAC-CATAGCA-----------------
--------------------------------------------------------------------------------
--------------------------------------------------------------------------------
--------------------------------------------------------------------------------
--------------------------
>Homo_sapiens
GATA-TTTAC-TTTTATGTATTAAGGGTTTAACA-CCGGTATGCAG-------TT---TGTATTTACAGTTTTGCTCAAC
TAAGACTGGCTGCATTTCAAGTGCTCAGTAGCTACATCGTGGCCAGTGGCTACTGTGATGGATGACACAGATCTAACTCT
TT-ACCGAGAGGTTTTAAAGCTGCATTTGACTCTTATTGGAATAGATAACTG---GGAAA---TATCTTAGTATTTTTTC
TGTCACTATGACGGAATACCAAAGACTGTG-------------AAGGAAATTTATTCAGCTCATTGTTCTGAAGACTGGG
AAGTACAAGAGCATGGTGCCAGCATCTGGTGAGGGCCTTCTCATTTTGTCATAATATGGCACAGGACATCACATAGTGAG
AAGGCAAGAGCAAGAGAGCCAGTGAGA-----GCTTGCTTTTATAAGAAACCTACTCCCATGATAAAGAACTTGCTTTCA
TGATAGCAACATTATTCC---CATGAA---------TCCATTA---ATTCATT---CATGAGGGCAGA------------
---------GGGATTGAGTTTCCAACACACAAATTTTAGGAAAACTCATTCAAAAGCATGACA---GGAAC---CCATAA
TG--GCACTTTAGTTCCAGGAACAATCTAATGTTGCAAGGT---------TTGGAAGTATTTAATTTCTTGTTCCTTAA-
AGCTCTC-----------------------TTGTCATTAGTGCTTATTGACCTAGATAGAGGTAAATATCAGCAGATATA
ATTTTGTGGATC-----------------------------------CAAT--GTTACAGTAGAAATTTAGAATATGTCT
CGTTTTTTTCTCTTCTGCCATGGTTA
>Otolemur_garnettii
AATATTTTACTTTTTTTATATTAAGGCTTCAGGAACTGACATGTACTAAATATTT---GATACTTACAGTTCTACTCAAC
TGAGATTAGCCACATTGCAAGTGCTCA---CCTGCACTGCTGCCAGTGGCTACTGTGATGGATGGCACAGATCTAACTCT
TT-ACATCTATGTTTTAAGGGTACACCTGGCTCTGATTGCAACAGTTAATTG---GAAAC---TGTCTTGTTCTGTATTT
TGTTGCTATGACAGAATACCACAGACTGTG---TTCATAAAGAAAAGAAGTTTATTGAGCTCATGGTCCTGGAGGCCGAG
AAGAACAAGGACACGGCATCA-CATCAGGTGAGGGCCTTCCTGCTTCATCATAGCGTGGAGAAGGGCAGCACATGGGGAG
GGGCCAAGAGCAAGCGCCCCAAGGATA-----GCTAGCTTTTATAACAAAACCACTTCCACAATAAAGAAACTACTTTTA
TGATAGCAACATTAATCCATTCATGAGGGAAGAGCTTACATTA---ATTCATC---CATGAGAGCAGA------------
---------AAGACTGAGTTTCCTGCACATGAATTTTGGGGGGATTCATTCAAAC-CATGGCA---GGGAC---ACATAT
TG--GCAACGCAGTTCCTGGAACAATCTAATACTGTGGGAT---------TTGCATGTGTTTAATCTCTTCCTCCTCAGG
AGCTGTCC-------------------TAATTGTCGTTAACGCTTACGGATCTACTTGAAAGTAAGTACCAATAGACATA
TTTTTGTGGATA-----------------------------------CAACATGTTACAGCAGAAATATAGAACAAGTT-
--TCTCTCTCTCTTCTGGCATAGTTG
>Galeopterus_variegatus_1
GATATTTTAC--TTTTTGTATTA-GGCTTCAACATCTGGTGTATAC-------TT---TATATTTACAGTTTTGCTCAGC
TAAGATTAGTTACATTGCAAGTTCTCAGTAGCTACAT-GTGGCCAGTAGCTACTGTGATGGCTGGTGCAGATCTAAATCT
TT-ACATTTCTATGTTAAGGTTGCACTTGGCTCTTTC-GGAATACACAGCTG---GGAAC-------TTAGTCCATTTTC
TGTTGCTGTGACAAAATATCACAGACTAGGTAATTTATAAAGAAAAGAAGTTTATTTAGTTCATGGTCCCAGAGGCTGGG
AAGTCAAAGAACATGGTGCTGACGTCTGGTGAGGGCCCTCTTGCTGCATCATAGCATGGAAGAGGGCAGCACATGGCAAG
AGGGCAATAGCCAGAAAACCAGAGAGA-----GCTTGCTTTTTTAACAAAGCCACCCCCACAGTAACAAAACCACTCCCA
TGACAGCAACATTAATCCATTCATGAGGGTAGAGCCCTCATTATTCATTAACC---CATTAATCCATT------------
------------TATGAGTTTCCAACATATGAATTTTGGGGAGACACATTCAAAC-CACAGCA---GAAAC---CTATGC
TG--GCACCTCAGTTCCAGAAACAATCTGATACTGCCTGGT---------TTGCATGTATTTAATTTCTTTCTCCCTAGG
AGCTGACC-------------------TAATTGTCATTAATGCTTACTGACCTACATGGAGGTAAGCACCAACAGATATA
TTTTTGTGCATA-----------------------------------CAAC--TTTACAGCAGAAATACAG-CCAGGCC-
--TTTCTTTCTTTTCTGGCATGATTG
>Galeopterus_variegatus_2
GATATTTTAC--TTTTTGTATTA-GGCTTCAACATCTGGTGTATAC-------TT---TATATTTACAGTTTTGCTCAGC
TAAGATTAGTTACATTGCAAGTTCTCAGTAGCTACAT-GTGGCCAGCAGCTACTGTGATGGCTGGTGCAGATCTAAATCT
TT-ACATTTCTATGTTAAGGTTGCACTTGGCTCTTTC-GGAATACACAGCTG---GGAAC-------TTAGTCCATTTTC
TGTTGCTGTGACAAAATATCACAGACTAGGTAATTTATAAAGAAAAGAAGTTTATTTAGTTCATGGTCCCAGAGGCTGGG
AAGTCAAAGAACATGGTGCTGACGTCTGGTGAGGGCCCTCTTGCTGCATCATAGCATGGAAGAGGGCAGCACATGGCAAG
AGGGCAATAGCCAGAAAACCAGAGAGA-----GCTTGCTTTTTTAACAAAGCCACCCCCACAGTAACAAAACCACTCCCA
TGACAGCAACATTAATCCATTCATGAGGGTAGAGCCCTCATTATTCATTAACC---CATTAATCCATT------------
------------TATGAGTTTCCAACATATGAATTTTGGGGAGACACATTCAAAC-CACAGCA---GAAAC---CTATGC
TG--GCACCTCAGTTCCAGAAACAATCTGATACTGCCTGGT---------TTGCATGTATTTAATTTCTTTCTCCCTAGG
AGCTGACC-------------------TAATTGTCATTAATGCTTACTGACCTACATGGAGGTAAGCACCAACAGATATA
TTTTTGTGCATA-----------------------------------CAAC--TTTACAGCAGAAATACAGNNNNNNNNN
NNNNNNNNNNNNNNNNNNNNNNNNNN
>Tupaia_chinensis
GGTA---------------ATTATTGATACAACATCTAGTATGTAT-------TT---AATATTTACATTTTTGTTTATC
TAAGATTAGTGATGTTTCAAGTGCTCAGTATCTGCTT-AGGGCAACTGGCTACTGCGAAGTATGACTCAGAATTAACTCT
GT-ACATTTCGGTTTCAAAATTGCACTTGGCTGTTACTGAAATAGACAATTG---GGAAC--------------------
--------------------------------------------------------------------------------
--------------------------------------------------------------------------------
--------------------------------------------------------------------------------
--------------------------------------------------------------------------------
--------------------------------------------------------------------------CCATAC
TG--ACATCTTAGTTCCAGGAAGAATCTGATACTACGGGG----------TT----------------------------
----------------------------------------TGCTTGCTGACCTGCATGGAAGTAATCACCAACGTGTACA
TTTCTGTGGATA-----------------------------------CAAC--TTTACAGCAGAAATACAG-CCAGGCC-
--TTTCTTTCTCTTCTGGCATGGCTG
>Tupaia_belangeri
GGTA---------------ATTATTGATACAACATCTAGTATGTAT-------TT---AATATTTACATTTTTGTTTATC
TAAGATTAGTGATGTTTCAAGTGCTCAGTATCTGCTT-AGGGCAACTGGCTACTGCGAAGTATGACTCAGAATTAACTCT
GT-ACATTTCGGTTTCAAAATTGCACTTGGCTGTTACTGAAATAGACAATTG---GGAAC--------------------
--------------------------------------------------------------------------------
--------------------------------------------------------------------------------
--------------------------------------------------------------------------------
--------------------------------------------------------------------------------
--------------------------------------------------------------------------CCATAC
TG--ACATCTTAGTTCCAGGAAGAATCTGATACTACGGGG----------TT----------------------------
----------------------------------------TGCTTGCTGACCTGCATGGAAGTAATCACCAACGTGTACA
TTTCTGTGGATA-----------------------------------CAAC--TTTACAGCAGAAATACAG-CCAGGCC-
--TTTCTTTCTCTTCTGGCATGGCTG
>Tupaia_tana
GATA---------------ATAATTGATACAACATCTAGTATGTAT-------TT---TATATTTACATTTTTGTTTATC
TAAGATTAGTGACGTCTCAAGTGCTCAGTATCTGCTT-AGGGCAACTGGCTACTGTGAAGTGTGACTCAGAATTAACTCT
GT-ACATTTCTGTTTCAAAATTGCACTTGGCTGTTACTGAAATAGGCAATTG---GGAAC--------------------
--------------------------------------------------------------------------------
--------------------------------------------------------------------------------
--------------------------------------------------------------------------------
--------------------------------------------------------------------------------
--------------------------------------------------------------------------CCATAC
TG--ACATCTTAGTTCCAGGAATAATCTGATACTACAGGG----------TT----------------------------
----------------------------------------TGCTTGCTGACCTGCATGGAAGTAATCACCAACATGTACA
TTTCTGTGGATA-----------------------------------CAAC--TTTACAGCAGAAATACAG-CCAGGCC-
--TTTCTTTCTCTTCTGGCATGGCTG
>Microtus_ochrogaster
GGTATCGTGG---TTTTGTATTAAGACGTCCACA-GTGGCATATGTTTTATATTTATAGATATTTATAGTTGTACCCAAC
TGAGAATATCTATGCTCTAAGGACAC------------ATGACCAATGG-AACTG--ATGGCTGTCTTAGTTCTAATGC-
---TCATTTCTGTTTTAACAGTGTGCTTGATTCCCAATGGAGTAAAACATGG---GTCAT--------------------
--------------------------------------------------------------------------------
--------------------------------------------------------------------------------
--------------------------------------------------------------------------------
--------------------------------------------------------------------------------
--------------------------------------------------------------------------GCATAC
TGACACACTTTAGCTCCAAGACAAGTCTAAGAGCACAGGAGTTGCTTATGTTGCTTATGTTTAGTGTCTTCC--------
---------------------------TAATTATGATTTATGCTTCCCTGCTTAAATGAAGGTAAATGTTGAGAGAGAGA
GAGAGAGAGAGAGAGAGAGAGAGAGAGAGAGAGAGAGAGAAAGAGAAAAAC--TTATCAGTAGG-ATATAT-CCAGGCC-
--TTCTTTTCTCTTCTGGAATGATGT
>Cavia_porcellus
GATATTTAAGCTTTT-----TAATGGTTTCATTAGCTGATATATGT-------CC---CATATTTACAGTTCTATTTGAC
TG----TAATTCTGTTTTAAAGACTTAGTACAT-----GGTACCAAGGGTGACTCTCTTGAACAATATAGCTTTGATGCT
TT-ACATCTCTATATTAAAGTTGGATTTGGCTTTCATTGAAATAGACAATTG---GGAGC--------------------
--------------------------------------------------------------------------------
--------------------------------------------------------------------------------
--------------------------------------------------------------------------------
--------------------------------------------------------------------------------
--------------------------------------------------------------------------CCACAT
AT--GCACCTTAGTTCCAAAAGCAACCTGATGCTGAAG--T---------TTTTATGTATTTAAATCCTCCCTCCCTAAT
GTACTCCCTCCCTACTAATGTAATCATTAGTTATCACTAATGATTACAGACTTACACATAGGGAAGCACCAAAAAATAAA
GTTTTGTGGATA-----------------------------------CCCT--------------ATGTAG-CCAAGCC-
---TTCTTTGTCTTCTGAGATGGTTG
>Oryctolagus_cuniculus
GATATTTTGC-TTTTTTCTATTAAGGTTTCAACATCTGGTGTGTAT-------TT---TATATTTACAATTCTGCTCAAC
TAAGATTAGCTACATTGCAAGTGCTCAATTGCTGTGC-ATGGCCAGAGCTGAATGGGATGGCTGGCACACATCTTACTCC
TTAACATCTCTGTTTTAAGGTTACACTTGGCTCTTACTAGAATAAATAATTG---GGAAC--------------------
--------------------------------------------------------------------------------
--------------------------------------------------------------------------------
--------------------------------------------------------------------------------
--------------------------------------------------------------------------------
--------------------------------------------------------------------------CTCTAC
TG--GCACCTTAGTTCCAGGAACAATCTGATACTGCGGGGT---------TTGTGTGTTTTTAATTTCCTCCTCCCTAAC
AGTTGTCC-------------------TGATTGTCATTAATGTTCATTGACCTACATGGAGGTAAACA------------
-----------------------------------------------------CTTATAGCAGAAATACAG-TCAGGCT-
--TTTCTTTCTCTTCTGGCATGGCTG
>Canis_lupus_familiaris
GATATTTTAC-TTTTTTGTATTAAGTTTTCAACATCTGGTATGTAT-------TT---CATATTCATAGGTCTTGCCAAC
TAAGATTAACTACATTTTAAGTGCTCAGTAGCCACAT-ACAGCCAGTGGCTACTGTAATAGATGGCACAGATCTAACTCT
TT-TCATCTCTATTTTAAGGTTGCACTTGGCTCTTATTGGAACAGACTATCG---GGAAT--------------------
--------------------------------------------------------------------------------
--------------------------------------------------------------------------------
--------------------------------------------------------------------------------
--------------------------------------------------------------------------------
--------------------------------------------------------------------------GCATAC
CG--GTATCTCAGTTACAGGAAGAATCTGTATATATGTATTTAA------TTACATATATTTAATTTCTTCCTCTCTAAG
AGATGTCC-------------------TAATTG-----------TACTGAACTACATGGAGGTAAGCACTGACAAATATG
ATTTTGTGGATA-----------------------------------CAAC--TGTACAGCAGCAATATAG-TCAGGCC-
--TTTCCTTCTCTTCTGGCATGGTTA


>Marker Euarch16

>MSTD
--------------------------------------------------------------------------------
--------------------------------------------------------------------------------
--------------------------------------------------------------------------------
--------------------------------------------------------------------------------
--------------------------------------------------------------------------------
--------------------------------------------------------------------------------
--------------------------------------------------------------------------------
--------------------------------------------------------------------------------
--------------------------------------------------------------------------------
--------------------------------------------------------------------------------
--------------------------------------------------------------------------------
--------------------------------------------------------------------------------
--------------------------------------------------------------------------------
--------------------------------------------------------------------------------
--------------------------------------------------------------------------------
--------------------------------------------------------------------------------
--------------------------------------------------------------------------------
--------------------------------------------------------------------------------
--------------------------------------------------------------------------------
--------------------------------------------------------------------------------
---------------------------------TGTCTTAGTCCGTTTTGTGCTGCTATAACAGAATACCACAGACTGGG
TAATTTATAAAGAACAGAAATTTATTTGGCTCACGGTTCTGGAGGCTGGGAAGTCCAAGATCAWGGNGCCGGCATCTGGT
GAGGGCCT---------------------------------------------TCTTGCTGCGTCATCCCAT--------
----------------GGCGGAAGGCGGAAGG----------GCAAGAG-------------------------------
-----------------------------AGTGAGAGNGAGAGAGCAAAAGGGG-GCCGAACTTNC---TTTTATAACAA
ACCCACTCCCGCGATAACTAACCCACTCCCGCGATAATGACATTAATCCATTCATGAGGGCAGAGCCCTCATGACCTAAT
CACCTCTTATTAGGCCCCACCTCCCAACACTGTTGCATTGGGGATTAAGTTTCCAACACATGAACTTTGGGGGACACATT
CAAACCATAGCA--------------------------------------------------------------------
--------------------------------------------------------------------------------
--------------------------------------------------------------------------------
--------------------------------------------------------------------------------
-
>Homo_sapiens
ATCTCACGTAACTTCAAAAGGTAGTTGATTGCTTGCCT------------------------------------------
--------------------------------------------------------------------------------
-------------------------------------------------------------------------------A
AGAACTTTATTACAAAATAGCTTTATCGGGACCAGGCGTGGTGGCACATGCCTGTAATCACAGCAATTTGGAAGACTGAG
GTAAGAGGATCACTTGAAGCCAGGAGTTTGAGACCAGCCTGGGAAATAAAGTGAGACTCTTGTCTCTACAAAAAAAAAAA
AAAAAAAAAAAAAAAAAAAAGCTGGGCATGGTGGTGCATGCCTGTAGTCCTAGCTACTCAGGAGGCTGAGGTGGGCAGAT
CACTTGATCCCAGGAGTTCAAGGCTGTAGCAGTGAGCTATGATTGTGTCATTGCACTCCAGCCCAGGTGACAGAGCAAGA
CCATTTCTCTTAAAAAAAAAAAAAAGGCTGGGCGCAATGGCTCACCCTGTAATCCCAGCACTTTGGGAGGCCGAGGAGGG
CAGATCACGAGGTCAGGAGATCGAGACCATATTGGCCAATACGGTGAAACCCCATCTCTACTAAAAATACAAAAAATTAG
CCGGGCGTGGTGGCAGGCAGGCGCCTGCAGTCCCAGCTACTCGGGAGGCTGAGGCAGGAGAATGGCGTGAACCCAGAAGG
CAGAGCTTGCAGTAAGCCAAGATCACGCCACTGCACGCCAGCCTGGGCAACAGAGCGAGACTCCGTCTCAAAAAAACAAA
AAAAAGCTTTACCTGCTAGTTAGTTC-----------CTATACATATA----ATCAGAAGAATACCTGTATTTGAAAGTT
TATGAG--------------------------------------------------------------------------
--------------------------------------------------------------------------------
--------------------------------------------------------------------------------
--------------------AAACTTACATGTATGTTTTAAAGGAA-GTTTATAAATTTTGGTCATCTGAAATTGC----
--------------------------------------------------------------------------------
--------------------------------------------------------------------------------
--------------------------------------------------------------------------------
--------------------------------------------------------------------------------
------------------AAT---GTAGT----TGTCTTAGTCAATTTTGTGTTGCTGTAACAGAATATCTGAGACTGGG
AAATTTATAA-GACCAGAGATATATGTGGCTCACAGTTCTGGAGGCTAGAAAGTCCAAGGTTGAGGGGCCCACATCTGGT
GAGTGCCT---------------------------------------------TCTTGCTGCATTATTTCAT--------
----------------GGCAGAAGGCATAAGG----------GCAAGAG-------------------------------
-------------AGAATGTGTGTGTGTGCAAAAGAGATAGAGGGAGGGAAGAG-GCTGAACTCATTC-TTTTATCAGGA
ATCCATTCC--CGGTAACTAACCCACTCCCACAGTAAGGGCATTAGTCCATTTATGAGAGCAGAACCTTCATGGCCTAAT
TA--------AAGGTCCCACCTTTCAACACTATTACATTGGGGATTAAGTTTCCAACACATGAACTTTGGGGGACATATT
TAAACCATAGCG---GTAGT---CTTATTTGGCACTTCTCATC-------------------------------------
---TCACTTAGAACCAGTTCACAATAACGAATATTCAATAAATGTTAAGATGTTTTCCCTACTCTTT-----------GT
ATTTTCCCAGTCAAAAAAAAAGTTCAATTTA--TTGATGTCCCACTCTGAG----TAATTCGGGGACCCTTTGATCTTTA
CATTTCCATATGTTACTAAACTTCCTTCCTCTTATA-------------------------GTGATTTGTTGTGGTAACC
A
>Microcebus_murinus
ATCTTGTATAACCTCAAAGGGTAGTTAGTTAATTGCCT------------------------------------------
--------------------------------------------------------------------------------
-------------------------------------------------------------------------------A
AGAACCTTATTACAAAATAGCTTTACC-----------------------------------------------------
--------------------------------------------------------------------------------
--------------------------------------------------------------------------------
--------------------------------------------------------------------------------
--------------------------------------------------------------------------------
--------------------------------------------------------------------------------
--------------------------------------------------------------------------------
--------------------------------------------------------------------------------
-------------TGCTAGTTAGCACC-TGTGTTCCACTATATATATATATAAACAGAAAGATATCTATATCTGAAAGCT
TATGAGAA------------------------------------------------------------------------
--------------------------------------------------------------------------------
--------------------------------------------------------------------------------
---------------------AACATAGATGTATTTTTTAAAGGAA-GTTCATAAATTTTGGTTGTTTGAAATGGA----
--------------------------------------------------------------------------------
--------------------------------------------------------------------------------
--------------------------------------------------------------------------------
--------------------------------------------------------------------------------
-------------------AT---GTAGT----TGTAT---TCCATTTTGTGCTGCTATAACAGAATACCTGAAACTGCC
TAATTTATAA-GAACAGAGATTTATATGGCTCAAAGTTATAGAGGCTGGGAAGTCCAAGGTGGAGGGACTCAAATCTGGG
GAATATCTCATCTCATGAGAGAATGCATATGTGCATACAAAAGAGATAAAGAGGCCGGGTGCAATGGCTCACACCTGTAC
TCCTAGCATTTTGGGAGGCTGAGGTGGGAAGATTGCTTGAGCTCAGGAGTTCAATACCAGCCTGAGCAAGAGTAAGACCC
CATCTCTACTAAAAAAAAAAAACAAATCAAAAGAGAGTGGGCGAGGAGGATGGGAGCTGAACTCATTCTTTTTATCAGGA
ACCTACTC---TGATAACTAAACCACTCCCACAACAAGGGTAATAATCTATTCATGAG-GAGCCACCCTTATGACCGAAT
CAACTCTTA-AAGGTCCCATTTCTCAATACTGTTTCATTGGGGAATAAATTTCTAACACATGAACTTTGGAAGACACATT
CAAACCGTAACA---GTGGT---CTTACCAAGTGCTTCTTGAC-------------------------------------
---TC----AGAACCAGTTCATAGTAAAGAATATTCAATAAATGTCAAGATGACTTCCTTATTCTTT-----------GT
GTTTTCCCAATC--AGAAGAAGTTAAATTTG--TTGGTGGACCACTCTAAA----GACTACTAAGACCCTTTGATCCTTA
CAGTTCCAATTGTTACTAAAGTTCTTTTCTCTTTTATATTTCTGTGGTCTGGATAGATTTAGTGATTTGTTCTGGTAACC
A
>Galeopterus_variegatus
GTCTTGCATAACGTCAAAGGGTAGTTAATTGCTTGCCT------------------------------------------
--------------------------------------------------------------------------------
-------------------------------------------------------------------------------A
AGAACTTTATTATAAAATAGTTTTACC-----------------------------------------------------
--------------------------------------------------------------------------------
--------------------------------------------------------------------------------
--------------------------------------------------------------------------------
--------------------------------------------------------------------------------
--------------------------------------------------------------------------------
--------------------------------------------------------------------------------
--------------------------------------------------------------------------------
-------------TACTATTTAGTTCCTTGTGTTCCACTGTATGTATA----ATCTGAAAGATACCTATATTTGAAAGCT
TCTAAGA-------------------------------------------------------------------------
--------------------------------------------------------------------------------
--------------------------------------------------------------------------------
--------------------AAATTTACATGTATTTTTTAAAGGAA-GTTCATAAATTTTGGTCATCTGAAATGGC----
--------------------------------------------------------------------------------
--------------------------------------------------------------------------------
--------------------------------------------------------------------------------
--------------------------------------------------------------------------------
------------------AGT---GTGGTT---TGTCTCAGTCCGTTTTGTCCTGTTGTAACAGAATACCTGAAATTGGG
TAATTTATAA-GAACAGAAATTTATTTGGCTCATGGTTCTGGAGGCTAGGAAGTGTAAGGTCATGGGGCCCATATCTGGT
GAGAGCCT---------------------------------------------TCTTGCTACACCATCCCAT--------
----------------GGTGAAAGGCGGAAGG----------GCAAGAG-------------------------------
-------------------------------AAAGGGAGAGAGAGGGGAATGGG-GTTGAACTCA----ATTTATCAGGA
ACCCACTCC--TCATAACTAACCTACTCCTATGATAACGGCATTAATCCATTCATGAAGGAAGAACCCTTATGACCTAAT
CACCTCATA-AATGTCTCACCTTTCAACACTGTTTCACTGGGGATTAAGTTTCCAACACATGA--------GGACACATT
CAAACTATAGTA---GAAGC---CTTCC----AAGAACTTGCC-------------------------------------
---TCAGTTAGAACTAGTTCACAGTAATGAATATTCAATAAATGTCAAGATGACTTCC-TATTGTTT-------------
GTTTTCCCAATC--AAAAGAAGTCAAATTTA--TTGGTG----------------TAATTGTAGGAACTTTTGATCCTTA
CATTTCTAAATATTACTAAACTTCCTTTCTCTTTTATATTTTTACGGTCTGG---------ATGATTTGTTCTGGTAACC
A
>Tupaia_chinensis
GTCTTGCATAATCTCAAAGGGTGGTTATTTAATTGCCT------------------------------------------
--------------------------------------------------------------------------------
-------------------------------------------------------------------------------A
AGACCCTTATTACAAAATAACTGTACC-----------------------------------------------------
--------------------------------------------------------------------------------
--------------------------------------------------------------------------------
--------------------------------------------------------------------------------
--------------------------------------------------------------------------------
--------------------------------------------------------------------------------
--------------------------------------------------------------------------------
--------------------------------------------------------------------------------
-------------TGCTAGTTAGTTCCCTGTGTACTACTATCCATGTA----ATCAGGAGGGTACTTATATTTAAAAGCT
TATGGGGTCAGCAGGTGGCATGGAGGATAGGGCACTGGATCCCACATGACTGATGTCACAATTCGAGTCCTGGATCTGAG
AGACTGAAAAAACTCACTGGGCGCTTGTGGATGCCTGCCCAAAATCCCCAGAGGAGAGTGGAGGAGAAGGGATTGTAGCA
TGGCCATACTCCCTGGAGGGTGATTTCTCACTCCCCACTCCTTTTCTGGTGAGCACATACACCCTATAGCAAAATTGAAC
AAACAGAAAAGCTAATGAGAAAAATTACAGGTACTATTTGAAGAAC-ATTCATAAATTTTGGTTGCCTGAAGTGGC----
--------------------------------------------------------------------------------
--------------------------------------------------------------------------------
--------------------------------------------------------------------------------
--------------------------------------------------------------------------------
------------------TGT---GTAGT---------------------------------------------------
--------------------------------------------------------------------------------
--------------------------------------------------------------------------------
--------------------------------------------------------------------------------
--------------------------------------------------------------------------------
--------------------------------------------------------------------------------
--------------------------------------------------------------------------------
-----------------------CTTATCCAGCACTTTTTTTC-------------------------------------
---TC----AGAACCAGGTTATGGTAATGAATATTCAGTAAATGTC-AGATGAATTCCTTATTGTCT-----------GT
GTTTTCTTAATG--AAAAGAAGTTAAATTTC--TTGGTGTACCACTCTAAG----TAATTCTATGCTCTTTTGATCCTTA
CATTTTCAAATGTTACTTTAATTATTTNNNNNNNNNNNNNNNNNNNNNNNNNNNNNNNNNNNNNNNNNNNNNNNNNNNNN
N
>Tupaia_tana
GTCTTGCATAATCTCAGAGGGTGGTTATTTAATTGCCT------------------------------------------
--------------------------------------------------------------------------------
-------------------------------------------------------------------------------A
AGACATTTATTACAAAATAACTTTACC-----------------------------------------------------
--------------------------------------------------------------------------------
--------------------------------------------------------------------------------
--------------------------------------------------------------------------------
--------------------------------------------------------------------------------
--------------------------------------------------------------------------------
--------------------------------------------------------------------------------
--------------------------------------------------------------------------------
-------------TGCTAGTTAGTTCCCTGTGTACTACCATCCATGTA----ATCAGGAGGGTACTTATATTTAAAAGCT
TATGGGGTTGGCAGGTGGCATGGAGGTTAGGGCACTGGATCCCACATGACTGACGTCACAATTCGAGTCCTGGATCTGAC
AGACTGAAAAAACTCACTGGGCGCTTGTGGATGCCTGCCCAAAATCCCCAGAGGAGAGTGGAGAAGAAGGAATTGTAGCA
TGGCCATCCTCCCTGGAGGGTGATTTCTCACTCCCCACTCCTTTTCTGGTGAGCACATACACCCTGTAGCAAAACTGAAC
AAACAAAAAAGCTAATGAGAAAAATTACAGGTACTATTTGAAGAGC-ATTCATAAATTTTGGTCGCCTGAAGTGGC----
--------------------------------------------------------------------------------
--------------------------------------------------------------------------------
--------------------------------------------------------------------------------
--------------------------------------------------------------------------------
------------------TGT---GTAGT---------------------------------------------------
--------------------------------------------------------------------------------
--------------------------------------------------------------------------------
--------------------------------------------------------------------------------
--------------------------------------------------------------------------------
--------------------------------------------------------------------------------
--------------------------------------------------------------------------------
-----------------------CTTACACAGCACTTCTTTTC-------------------------------------
---TC----AGAACCAGGTTATGGTAATGAATATTCAGTAAATGTC-AGATGAATTCCTTATTGTCT-----------CT
GTTTTCTTAATC--AAAAGAAGTTAAATTTC--TTGGTGTACCACTCTAAG----TAATTCTATGCTCTTTTNNNNNNNN
NNNNNNNNNNNNNNNNNNNNNNNNNNNNNNNNNNNNNNNNNNNNNNNNNNNNNNNNNNNNNNNNNNNNNNNNNNNNNNNN
N
>Cavia_porcellus
ATCTTCCATCATCTCAAATGGTAATT-TTTGCTTCCTT------------------------------------------
--------------------------------------------------------------------------------
-------------------------------------------------------------------------------A
AGAACTTCATTAC-AATTCGCTTTACC-----------------------------------------------------
--------------------------------------------------------------------------------
--------------------------------------------------------------------------------
--------------------------------------------------------------------------------
--------------------------------------------------------------------------------
--------------------------------------------------------------------------------
--------------------------------------------------------------------------------
--------------------------------------------------------------------------------
-------------TACTAATGAGTTCTTTGTGCTCCACTGTACCTGGA----GCCAAAAAGATACATATATTTGTAAGCT
TCTGAGAA------------------------------------------------------------------------
--------------------------------------------------------------------------------
--------------------------------------------------------------------------------
--------------------------AAATGTGTTTTGTAAGGGAA-GTTCATAAATTCTAG---TTTGAAATGGC----
--------------------------------------------------------------------------------
--------------------------------------------------------------------------------
--------------------------------------------------------------------------------
--------------------------------------------------------------------------------
------------------AGC---ATAGG---------------------------------------------------
--------------------------------------------------------------------------------
--------------------------------------------------------------------------------
--------------------------------------------------------------------------------
--------------------------------------------------------------------------------
--------------------------------------------------------------------------------
--------------------------------------------------------------------------------
-----------------------CTTACCAAGCACTTCTTGTG-------------------------------------
---TCCTCTAGAACCAGTTCACAGTAATGAACGTTCAAAAAATGTTAAGATGACTTCCTTATTGTTT-----------GT
GTTTTCACAATC--AAAAGAGATTAAACTTAGCTTAGCCCAACATTCTNNNNNNNNNNNNNNNNNNNNNNNNNNNNNNNN
NNNNNNNNNNNNNNNNNNNNNNNNNNNNNNNNNNNNNNNNNNNNNNNNNNNNNNNNNNNNNNNNNNNNNNNNNNNNNNNN
N
>Ictidomys_tridecemlineatus
ACCTTCTATATCCTCAAACAATAGTTATTTGCTTAAGAACATCATTATAGTCAGGCAAGGTGACACTTGCCTGTGATCCC
AGCAACTCAGGAGGCTGAGGATCCCAAGTTCAAGACCAGCCCCAGCCACTTACCAAGACCCTAAGCAACTTAGTGAAACT
CTGTCTCAAAATAAATAAAAAGGACTAGTGATGTAACTCAGTGGTAAGCACCCATGAGTTTAAACCCCAGTACTAAAAAA
AGAACTTTATTACAAAATAGCTTCACC-----------------------------------------------------
--------------------------------------------------------------------------------
--------------------------------------------------------------------------------
--------------------------------------------------------------------------------
--------------------------------------------------------------------------------
--------------------------------------------------------------------------------
--------------------------------------------------------------------------------
--------------------------------------------------------------------------------
-------------TAGTAATTGGTT----GTATCCCATTACACCTGTT----ATCAGAAATATGTCCATATTTGAAAGCT
TCTGAGA-------------------------------------------------------------------------
--------------------------------------------------------------------------------
--------------------------------------------------------------------------------
--------------------AAACTTACATGTATTTTTAAAGGAAA-ATTCATAAATTTTA----TCTGCAATGAA----
--------------------------------------------------------------------------------
--------------------------------------------------------------------------------
--------------------------------------------------------------------------------
--------------------------------------------------------------------------------
------------------CAT---GTGTT---------------------------------------------------
--------------------------------------------------------------------------------
--------------------------------------------------------------------------------
--------------------------------------------------------------------------------
--------------------------------------------------------------------------------
--------------------------------------------------------------------------------
--------------------------------------------------------------------------------
-----------------------CTTCCCCACTGCTTCTTGTC-------------------------------------
---TC----TGAACCAGTTCACAGTAATAAA----------------------CTGTCTTTTCATTT-----------GT
GTTTTCCCAGTC--AAAAGAA-----ATTTC--TCAATGTACCATTC------------------------TGATCCTTG
TACTTCCAGGTTTTAT----------------------------ATTTGTGGAT-------GTGATTTGTTCTTGTTCTC
A
>Oryctolagus_cuniculus
ATTTGACATAACCTCAAAGCATGGTTATTTACTTTCCT------------------------------------------
--------------------------------------------------------------------------------
-------------------------------------------------------------------------------A
AGAACTTTATCACAAAACAGCTTTACC-----------------------------------------------------
--------------------------------------------------------------------------------
--------------------------------------------------------------------------------
--------------------------------------------------------------------------------
--------------------------------------------------------------------------------
--------------------------------------------------------------------------------
--------------------------------------------------------------------------------
--------------------------------------------------------------------------------
-------------TACTGGTTAGTTC-TTGTGTCCTACTATACATAGA----GTCAGAAAAATA----------------
--------------------------------------------------------------------------------
--------------------------------------------------------------------------------
--------------------------------------------------------------------------------
----------------------------------------AAGGAA-GTTCATAAATTTTAGTCATCTGAAAAGTTAATG
TCTTTATTTATTTATTTTAAAAGATTTATTTATTTATTTGGAAGCCAGAGTTACAGATAGGCAGAGGCAGAGAGAGAGAG
ACAGAGAGAAAGGTATTCCATCCACTAGTTCACTCCCCAAATGGCCACAGTGACTGAAGCCAGGAGCCAGAAGTTTCTTC
TGGGTCTCCCCTACAGATTCAGGGTCCCAAAGACTTGGGCCATCTTCCACTGCTTTCCCAGGCCATAGCAGAGAGCCAAA
TCAGAAGTTGAAGAGCCAGGACTTGAACCAGCACCCATAAAGGATGCCAGCACTGCAGATGGCAGCTTTACCTGCTACAC
CACAGTGCCGACCCCCGTAAT---GTAGT---------------------------------------------------
--------------------------------------------------------------------------------
--------------------------------------------------------------------------------
--------------------------------------------------------------------------------
--------------------------------------------------------------------------------
--------------------------------------------------------------------------------
--------------------------------------------------------------------------------
-----------------------CTTAA-CAGCACTTCTTAAC-------------------------------------
---TC----AGAATCAGTTCACAGTAATGAATATACAGTAAATGTCAAGATGAGTTCCTTACTGTTT-----------GT
GTTTTCCCAATC--AAAAGGAGATACATTTG--TTGATGTGCCACTC--AG----TAATTCTAAGACCCTTTGATCCTTA
AATTTCTAAATGTTGCTCAACTTCCTTTCTCTTTAATATTTCTGAGATCTGGATGGCATTAGTGATTTGTTCTGGTTGCT
A
>Pteropus_vampyrus
ATCTTGCATAACCTCAAAGGGTAGTTAATTTCTTGCCT------------------------------------------
--------------------------------------------------------------------------------
-------------------------------------------------------------------------------T
CGAGCTTTGTTAGAAAATAGTTCTAAC-----------------------------------------------------
--------------------------------------------------------------------------------
--------------------------------------------------------------------------------
--------------------------------------------------------------------------------
--------------------------------------------------------------------------------
--------------------------------------------------------------------------------
--------------------------------------------------------------------------------
--------------------------------------------------------------------------------
-------------TACTAATTAGCTCCTTGTGGTCAACTACCCATGTA----ATCAGAAAGATACCTATATTTGAGACCT
--TAAA--------------------------------------------------------------------------
--------------------------------------------------------------------------------
--------------------------------------------------------------------------------
--------------------------ACATGGGTTTTTTAAAGGGAGGTTCATAAATTTTGG---TCTGAAATGGC----
--------------------------------------------------------------------------------
--------------------------------------------------------------------------------
--------------------------------------------------------------------------------
--------------------------------------------------------------------------------
------------------AGT---GTATT---------------------------------------------------
--------------------------------------------------------------------------------
--------------------------------------------------------------------------------
--------------------------------------------------------------------------------
--------------------------------------------------------------------------------
--------------------------------------------------------------------------------
--------------------------------------------------------------------------------
-----------------------CTTACCCAGCACTACTTTCTCTGTGCCTCTGGCTTGGTGGTTGTATACGAGTCGTTT
TTGTCTGTTAGAGCTAGTTCAGAGCAATGAATATGCAG-AAATGTCAAAATGGCTTCCTTCTGTTTTTGTTTTAAAAACT
GTTTTCCCTATC--AAAAGAAGTTTAATCTG--TTTGTGTGCCACTCTGAGTAATTAATTCTCAGATACTTTGATC-TTA
CATGTCC-------------------------------------CCGTCTGGATGGCTTTAGTGATTTGTTCTGTTAACC
A


>Marker Euarch17

>MSTD
--------------------------------------------------------------------------------
--------------------------------------------------------------------------------
----------------------------------------------------------------------------TGCT
ATGGTTTGAATGTGTCCCCCAAAGTTCATGTGTTGGAAACTTAATCCCCAATGCAACAGTGTTGGGAGGTGGGGCCTAAT
AAGAGGTGATTAGGTCATGAGGGCTCTGCCCTCATGAATGGATTAATGTCATTATCGCGGGAGTGGGTTAGTTATCGCGG
GAGTGGGTTTGTTATAAAAGNA--AGTTCGGCCCCCTTT---TGCTCTCTCNCTCTCA--CTCTCTTGCCCTTC--CGCC
TTCCGCCATGGGATGACGCAGCAAGAAGGCCCTCACCAGATGCCGGCNCCNTGATCTTG--------GACTTCCCAGCCT
CCAGAACCGTGAGCCAAATAAATTTCTGTTCTTTATAAATTACCC------------AGTCTGTGGTATTCTGTTATAGC
AGCACAAAACGGACTAAGACA-----------------------------------------------------------
--------------------------------------------------------------------------------
--------------------------------------------------------------------------------
--------------------------------------------------------------------------------
--------------------------------------------------------------------------------
--------------------------------------------------------------------------------
--------------------------------------------------------------------------------
-------------------------------------------------------------------------------
>Homo_sapiens
ATCTAAAAGATACTGTTTGGTAA------TAAAAAATTCATCAAGATGCATACTTAAGAAGTAAACTTTTAAACTATGAA
TGTTTATTGCAGTAAAAAGTAG----AGAAACAAAAA---ACAA----ATTATATCATGTGTTCGGAGAAATTGG-CATG
TGAGGATATCGGAAAACTAAATTC----CTATCTATTTTAGCAGAAAGTCT----ATGCTT-------TAGAT---TGCT
ATACTTTAAATGTGTCCTTCCAAGTTCATGCAATGGAAATGTAATCTCCCATGCAACACTGTTGAGAGGTGGAAGCT-TT
AAGAAATGATTAGGTCATGAGGGCTCTGCCCTCACGAATGAATTAAAGTGATTATTTCAGGGGTGGGTGA----------
---------------CACAGGATAAACGTGGCCCCCTTC-CCTTCTCTCCCTTGTGCATACTCTCATCCCACGTGGTGCC
TTCAGCCATGTTATGATGCAGCAAGAAGGCCCTTATGAGATA-GAGCCCCTTGACCTTGAGATCTCAAACTTCCTAGGCT
CCAGAACTGTGAGCCAAA-AAACTTCTATTGTTTATAAGTTATTCTCATTTCTCTATAAATTATGGCATTCTGTTATAGC
AGCACAAAACAGACTAAGACA---CTAAT---AAATTAAGAAACAACAATAAAAGCCTATTTCATTGAGATTTGAAGATA
ACATTCAG-----AATAGCTAAAAGAGAAAAA-AGTAGTTGCTTTTGGGGAACAGGTTCGGGAAGTATTAATTAGA----
--------------------------------------------------------------------------------
--------------------------------------------------------------------------------
------------------------------------------AATGTGTTACTTTTAGACAAGGCCTAACACTATTTTGA
T-------------------------------------------------------------------------------
--------------------------------------------------------------------------------
-------------------------------TA--AAAAAAAAACAAATTTCAGAGAAAATAATATT---GTAAATGTA
>Microcebus_murinus
ATCTAAAAGATAGTATCTGTTAA------T-GAAAATTCATCAAGATGCATACTTAAGAAGT-----TTTTTGCTATGAA
TGTTTATTTCAGTAACAAGTAG----AGAAACAAAAAGCGACAATATAATTATATTGTGAGTTTGGAGGAATGAG-CATG
TGAGAGTATCAGGGAACCAACTTC----CCATCTACTTTAGCAGAAAAGCAACAAATGT---------TTAAT---TGCC
ATAGTTTGAATGTGTCCCCCAAAGTTCATGTGTTGG-AACTCAATCCCCAGTGCAACAACATTGAAAAGTGGGACTT-TT
AAGGGACGATTCGGTCATGAGGGC--------------------AAA---ATTATCTCAGGAGTGGGTTAGTTATTGGGG
GAGTGAGTT------AAAAAAACGTTTGCTCCCCCCTTC-TCTGATTTCTCTCGTGCATGTTCTTTGGTCCTGTGATGCC
TTCTGCCATATTATGATGCAACAAGAAGGCCGATAACAGATG-CAGCTTCTCGATCTTG--------AACTTCCCAGCCT
CTAAAACTATGAGCCAAATAAACTTCTATTGCTCATACATTACTC------------AGCCTGTGGTATTCTCTAAT---
AGCACAAAACAGACTAAGACA---CTAAT---AAATTAGGGAACAATAATAAAAGCCTATTACAATGAGATCTAAAGGCA
ACATACAGAAAAAAACAGCTAAAAGAGAAAGA-AGTGGTTGCTTATAGGGAACAGATCTGGGAAGTATTTAGTAGA----
--------------------------------------------------------------------------------
--------------------------------------------------------------------------------
------------------------------------------AA-GTTCAAAATTTGATCAGGGCTTTGTATTA-GCTGT
T-------------------------------------------------------------------------------
--------------------------------------------------------------------------------
-------------------------------CT---GTCTAAAGCAACTNNNNNNNNNNNNNNNNNN---NNNNNNNNN
>Galeopterus_variegatus
ATCTAAAAGATAGTGGCTATTAA------T-AAAAATTCATCGAGCTATACACTTAAAAAGCAAACTTTT-TACTATGAA
TATTTATTTCATTAACAAGTAA----AGAAACAATAA--AATAATATAATTATATTGCAAGTATGAAGGAACAGG-TATG
TGAGGTCCTCAGGGAACTAAGTTT----GCATCCA----AACAGAAAGTCAGTGGATGTCTAAAA---CTAAT---TGGT
ATGGTTTGTATATGTCCCCCAAAGTTCATGTGTTGGAAACTTAATCCAGAATGTAACAGTGTTGGGAGGTGGGACCT-GT
AAGAGGTGATTAGGTCATGGGGGCTCTGACCTCATAAATGGATTAAAGCTGTTATAACAGGAGTATGTGAGTTATCAAGA
GAGTGAGTTCAGGATAAAAGGATGAGTTTGGCCCCCTTTATCTGCTCTCTGCCACGTGTGCTCTCTCGCCATGTCATGCC
TTCCACCATGTCATGATGCAGCAAGA-----------AGATG-CAGCCCCTCTGTCTGG--------GACTTTCCAGCCT
CCAGAACCATGAGCCAAATAAACTTTTACTGTTTATAAATTATCC------------AGTCTGTGGCATTCTGTTATAGC
AGCACAAAATGGACTAAGACT---CTAAT---AAATTAAGAAACAACAATAAAAACCTATTACATTGACATCTGAAG-CA
ACATCTAG-AAGAAATAGTTAAAAGGGAAAGA-AGTAGTTGCTTTTAGGGAACAGGTCTGGGAAGTGGTAAGGAGA----
--------------------------------------------------------------------------------
--------------------------------------------------------------------------------
------------------------------------------AGTCTGTGGCTTTAAGACATGTCCTACCATTATTTTGA
T-------------------------------------------------------------------------------
--------------------------------------------------------------------------------
-------------------------------TA--AAAAATTAATAAAATTTAAAGAAAATAATATT---GTAAATATA
>Tupaia_chinensis
ATCTAA----TAGTGTCTATTAA--------TGAAATTAGGCAGTACCTTAAGTGAAATAGA---------TGCTATGAA
TGTTTATTTCAGTAAGAACTAG----AGAAACAAAAA---GCAATATAATTATATTCT-------GTGGAATGGG-CATC
TGAGGGTATCAGGGAAATATATTC----TCATCTATCCTCACAGAAAGTCAACAGATATCTGAAG---CTAAT-------
--------------------------------------------------------------------------------
--------------------------------------------------------------------------------
--------------------------------------------------------------------------------
--------------------------------------------------------------------------------
--------------------------------------------------------------------------------
--------------------------------CAATCAGGAAAC---CATAAAAACATACTACATGGAAATTTAAAGATA
ATATTCCA-AGATAATAGCTAAAAGAGAA----AGCCGTTGCTTTTAAGGAACAAAACTGCCAAGTATTA----------
--------------------------------------------------------------------------------
--------------------------------------------------------------------------------
[truncated: 5,392,559 more chars]
