# Supplementary material for: Euarchontoglires Challenged by Incomplete Lineage Sorting
Source: Genes (Basel). 2022 Apr 27;13(5):774. doi: 10.3390/genes13050774 (PMC9141288; doi:10.3390/genes13050774)
Supplement: Supplementary file 1 [file genes-13-00774-s001.zip › Doronina_Supplementary_Files/Supplementary_Table_S1.xlsx]

## Sheet: Sheet1
Supplementary Table S1: Presence/absence table of all informative RE markers.
Presence/absence patterns of the 361 diagnostic retrotransposon markers. (1) indicates the presence of a retroelement, (0) indicates its absence, (d) indicates deletion in RE region, (?) denotes absence of sequence information.
Marker name	Coordinates	RE	Primates		Dermoptera	Scandentia			Rodentia		Lagomorpha	Outgroup: Laurasiatheria
			Homo_sapiens	Otolemur_garnettii	Galeopterus_variegatus	Tupaia_chinensis	Tupaia_belangeri	Tupaia_tana	Mus_musculus	Cavia_porcellus	Oryctolagus_cuniculus
Euarch1	Human_chr9:70194265-70194629	MLT1A0	1	1	1	0	?	0	0	0 (Ictidomys_tridecemlineatus)	0	0 (Canis_lupus_familiaris)
Euarch2	Human_chr2:111400341-111400688	MLT1A0	1	1	1	0	0	0	0 (Heterocephalus_glaber)	0	0	0 (Equus_caballus)
Euarch3	Human_chrX:15086156-15086533	MLT1A1	1	1	1	0	?	0	0	0	0	0 (Canis_lupus_familiaris)
Euarch4	Colugo_NW_007726848v1:231441-231659	MLT1A1	1	1	1	0	0	0	0 (Ictidomys_tridecemlineatus)	0 (Heterocephalus_glaber)	0 (Ochotona_princeps)	0 (Canis_lupus_familiaris)
Euarch5	Colugo_NW_007727344v1:131009-131347	MLT1A0	1	1	1	0	0	0	0 (Ictidomys_tridecemlineatus)	0	0	0 (Bos_taurus)
Euarch6	Colugo_NW_007727420v1:355117-355535	MLT1A1	1	1 (Microcebus_murinus)	1	0	0	0	0	0	0	0 (Canis_lupus_familiaris)
Euarch7	Colugo_NW_007740928v1:23602-23977	MLT1A1	1	1 (Microcebus_murinus)	1	0	0	0	0	0	0 (Ochotona_princeps)	0 (Canis_lupus_familiaris)
Euarch8	Colugo_NW_007726381v1:589138-589491	MLT1A1	1	1 (Microcebus_murinus)	1	0	0	0	0 (Ictidomys_tridecemlineatus)	0	0 (Ochotona_princeps)	0 (Bos_taurus)
Euarch9	Colugo_NW_007726416v1:691563-691937	MLT1A1	1	1 (Tarsius_syrichta)	1	0	?	0	0	0 (Ictidomys_tridecemlineatus)	0	0 (Bos_taurus)
Euarch10	Colugo_NW_007726427v1:642587-642977	MLT1A1	1	1	1	0	?	0	0	0	0	0 (Bos_taurus)
Euarch11	Colugo_NW_007727467v1:541892-542254	MLT1A1	1	1	1	0	?	0	0 (Heterocephalus_glaber)	0	0	0 (Bos_taurus)
Euarch12	Colugo_NW_007727695v1:197309-197681	MLT1A1	1	1 (Microcebus_murinus)	1	0	0	0	0 (Jaculus_jaculus)	0	0	0 (Bos_taurus)
Euarch13	Colugo_NW_007728619v1:218752-219117	MLT1A1	1	1 (Microcebus_murinus)	1	0	0	0	0	0 (Heterocephalus_glaber)	0	0 (Canis_lupus_familiaris)
Euarch14	Colugo_NW_007729549v1:14845-15241	MLT1A1	1	1 (Microcebus_murinus)	1	0	0	0	0	0	0 (Ochotona_princeps)	0 (Canis_lupus_familiaris)
Euarch15	Colugo_NW_007729952v1:88507-88870	MLT1A1	1	1	1	0	0	0	0 (Microtus_ochrogaster)	0	0	0 (Canis_lupus_familiaris)
Euarch16	Colugo_NW_007730470v1:18396-18776	MLT1A1	1	1 (Microcebus_murinus)	1	0	?	0	0 (Ictidomys_tridecemlineatus)	0	0	0 (Pteropus_vampyrus)
Euarch17	Colugo_NW_007731178v1:148630-149020	MLT1A1	1	1 (Microcebus_murinus)	1	0	?	0	0 (Ictidomys_tridecemlineatus)	0	0	0 (Canis_lupus_familiaris)
Euarch18	Colugo_NW_007731465v1:122989-123380	MLT1A1	1	1	1	0	?	0	0	0 (Ictidomys_tridecemlineatus)	0	0 (Bos_taurus)
Euarch19	Colugo_NW_007731671v1:32486-32858	MLT1A1	1	1 (Microcebus_murinus)	1	0	0	0	0 (Cricetulus_griseus)	0	0	0 (Canis_lupus_familiaris)
Euarch20	Colugo_NW_007734502v1:81585-81933	MLT1A1	1	1 (Tarsius_syrichta)	1	0	0	0	0	0 (Ictidomys_tridecemlineatus)	0	0 (Canis_lupus_familiaris)
Euarch21	Colugo_NW_007735039v1:79445-79826	MLT1A1	1	1	1	0	?	0	0	0	0 (Ochotona_princeps)	0 (Bos_taurus)
Euarch22	Colugo_NW_007739113v1:14913-15275	MLT1A0	1	1	1	0	0	0	0 (Rattus_norvegicus)	0 (Ictidomys_tridecemlineatus)	0	0 (Bos_taurus)
Euarch23	Human_chr4:44454455-44454841	MLT1A1	1	1	1	0	0	0	0 (Ictidomys_tridecemlineatus)	0	0 (Ochotona_princeps)	0 (Bos_taurus)
Euarch24	Colugo_NW_007730315v1:170014-170384	MLT1A1	1	1 (Microcebus_murinus)	1	0	?	0	0 (Ictidomys_tridecemlineatus)	0	0 (Ochotona_princeps)	0 (Tursiops_truncatus)
Euarch25	Colugo_NW_007730387v1:78005-78394	MLT1A1	1	1 (Microcebus_murinus)	1	0	0	0	0	0 (Ictidomys_tridecemlineatus)	0 (Ochotona_princeps)	0 (Canis_lupus_familiaris)
Euarch26	Colugo_NW_007726461v1:247168-247364	MLT1A1	1	1 (Microcebus_murinus)	1	0	0	0	0 (Jaculus_jaculus)	0	0	0 (Canis_lupus_familiaris)
Euarch27	Colugo_NW_007727602v1:306880-307249	MLT1A1	1	1 (Microcebus_murinus)	1	0	0	0	0	0	0	0 (Bos_taurus)
Euarch28	Colugo_NW_007730217v1:15181-15577	MLT1A1	1	1 (Saimiri_boliviensis)	1	0	?	0	0	0	0	0 (Canis_lupus_familiaris)
Euarch29	Colugo_NW_007727722v1:143601-144004	MLT1A1	1	1 (Microcebus_murinus)	1	0	0	0	0 (Ictidomys_tridecemlineatus)	0	?	0 (Bos_taurus)
Euarch30	Colugo_NW_007727198v1:238640-239004	MLT1A1	1	1	1	0	0	0	0 (Ictidomys_tridecemlineatus)	0	0	0 (Bos_taurus)
Euarch31	Colugo_NW_007726488v1:663550-663920	MLT1A1	1	1	1	0	0	?	0 (Ictidomys_tridecemlineatus)	0	0 (Ochotona_princeps)	0 (Canis_lupus_familiaris)
Euarch32	Human_chr1:57170299-57170344	MER31A	1	1 (Microcebus_murinus)	1	0	0	0	0	0 (Ictidomys_tridecemlineatus)	0	0 (Canis_lupus_familiaris)
Euarch33	Human_chr11:11152304-11152708	MSTD	1	1	1	0	?	0	0	0 (Ictidomys_tridecemlineatus)	0	0 (Bos_taurus)
Euarch34	Human_chr11:75217178-75217590	MSTD	1	1 (Microcebus_murinus)	1	0	0	0	0 (Ictidomys_tridecemlineatus)	0	0 (Ochotona_princeps)	0 (Bos_taurus)
Euarch35	Human_chr14:31695445-31695830	MSTD	1	1 (Microcebus_murinus)	1	0	?	0	0 (Ictidomys_tridecemlineatus)	0 (Heterocephalus_glaber)	0	0 (Canis_lupus_familiaris)
Euarch36	Human_chr16:60165365-60165927	MLT2B3	1	1	1	0	?	0	0 (Ictidomys_tridecemlineatus)	0	0 (Ochotona_princeps)	0 (Bos_taurus)
Euarch37	Human_chr19:28509884-28510293	MER31A	1	1 (Callithrix_jacchus)	1	0	?	0	0	0	0 (Ochotona_princeps)	0 (Pteropus_vampyrus)
Euarch38	Human_chr6:138170794-138171168	MSTD	1	1	1	0	?	0	0	0 (Ictidomys_tridecemlineatus)	0	0 (Canis_lupus_familiaris)
Euarch39	Human_chr7:120696513-120696911	MSTD	1	1 (Microcebus_murinus)	1	0	0	0	0	0	0 (Ochotona_princeps)	0 (Canis_lupus_familiaris)
Euarch40	Human_chr7:135501845-135502216	MSTD	1	1 (Microcebus_murinus)	1	0	0	0	0	0	0	0 (Pteropus_vampyrus)
Euarch41	Human_chr9:22921755-22922539	MER54B	1	1	1	0	0	0	0 (Ictidomys_tridecemlineatus)	0	0	0 (Bos_taurus)
Euarch42	Human_chr1:56949121-56949519	MSTD	1	1 (Microcebus_murinus)	1	0	0	0	0 (Ictidomys_tridecemlineatus)	0	0	0 (Ailuropoda_melanoleuca)
Euarch43	Human_chr1:200411471-200412304	MER21B	1	1 (Microcebus_murinus)	1	0	0	0	0 (Ictidomys_tridecemlineatus)	0	0	0 (Canis_lupus_familiaris)
Euarch44	Human_chr10:20599738-20600138	MSTD	1	1	1	0	0	0	0 (Ictidomys_tridecemlineatus)	0	0	0 (Canis_lupus_familiaris)
Euarch45	Human_chr10:90797765-90798140	MSTD	1	1 (Tarsius_syrichta)	1	0	0	0	0	0	0	0 (Balaenoptera_acutorostrata)
Euarch46	Human_chr11:65777364-65777699	MSTD	1	1 (Microcebus_murinus)	1	0	?	0	0 (Ictidomys_tridecemlineatus)	0	d (Ochotona_princeps)	0 (Bos_taurus)
Euarch47	Human_chr11:80183038-80183430	MSTD	1	1 (Microcebus_murinus)	1	0	?	0	0 (Jaculus_jaculus)	0	0	0 (Bos_taurus)
Euarch48	Human_chr11:121355381-121356184	MER21B	1	1 (Microcebus_murinus)	1	0	0	0	0	0	0 (Ochotona_princeps)	0 (Bos_taurus)
Euarch49	Human_chr2:30049586-30049943	MER57C2	1	1 (Microcebus_murinus)	1	0	?	0	0	0 (Ictidomys_tridecemlineatus)	0 (Ochotona_princeps)	0 (Bos_taurus)
Euarch50	Human_chr2:102974011-102974369	MSTD	1	1	1	0	0	0	0	0 (Ictidomys_tridecemlineatus)	0 (Ochotona_princeps)	0 (Canis_lupus_familiaris)
Euarch51	Human_chr13:66788056-66788382	MSTD	1	1	1	0	0	0	0 (Ictidomys_tridecemlineatus)	0	?	0 (Bos_taurus)
Euarch52	Human_chr14:35444190-35444563	MSTD	1	1 (Microcebus_murinus)	1	0	0	0	0	0	0 (Ochotona_princeps)	0 (Canis_lupus_familiaris)
Euarch53	Human_chr14:46093747-46094163	MSTD	1	1 (Tarsius_syrichta)	1	0	0	0	0 (Ictidomys_tridecemlineatus)	0	0	0 (Bos_taurus)
Euarch54	Human_chr3:118178936-118179343	MSTD	1	1	1	0	0	0	0	0	0	0 (Bos_taurus)
Euarch55	Human_chr3:174561500-174561732	MER31A	1	1 (Tarsius_syrichta)	1	0	0	0	0	0	0	0 (Bos_taurus)
Euarch56	Human_chr4:65951916-65952464	MLT2B3	1	1 (Microcebus_murinus)	1	0	0	0	0 (Ictidomys_tridecemlineatus)	0	0	0 (Canis_lupus_familiaris)
Euarch57	Human_chr5:52981779-52982101	MSTD	1	1	1	0	0	?	0 (Ictidomys_tridecemlineatus)	0 (Heterocephalus_glaber)	d (Ochotona_princeps)	0 (Canis_lupus_familiaris)
Euarch58	Human_chr5:68220907-68221252	MSTD	1	1 (Microcebus_murinus)	1	0	0	0	0 (Cricetulus_griseus)	0	0	0 (Pteropus_vampyrus)
Euarch59	Human_chr7:108604715-108605510	MER54B	1	1	1	0	0	0	0 (Ictidomys_tridecemlineatus)	0	0	0 (Bos_taurus)
Euarch60	Human_chr8:84347813-84348222	MER57C2	1	1	1	0	0	0	0 (Ictidomys_tridecemlineatus)	0	0	0 (Bos_taurus)
Euarch61	Human_chr8:110168467-110168828	MSTD	1	1	1	0	0	0	0 (Ictidomys_tridecemlineatus)	0	0	0 (Bos_taurus)
Euarch62	Human_chrX:31500936-31501348	MER57C2	1	1	1	0	0	0	0 (Ictidomys_tridecemlineatus)	0	0	0 (Bos_taurus)
Euarch63	Human_chrX:126816804-126817171	MSTD	1	1 (Microcebus_murinus)	1	0	0	?	0	0 (Ictidomys_tridecemlineatus)	d	0 (Bos_taurus)
Euarch64	Colugo_NW_007728851v1:322840-322931	MER57-int	1	1 (Microcebus_murinus)	1	0	0	0	0	0	0	0 (Canis_lupus_familiaris)
Euarch65	Colugo_NW_007729592v1:217697-218468	MER54B	1	1 (Microcebus_murinus)	1	0	0	0	0	0	0	0 (Canis_lupus_familiaris)
Euarch66	Colugo_NW_007726237v1:801489-801844	MER57C2	1	1	1	0	0	0	0 (Jaculus_jaculus)	0	0	0 (Bos_taurus)
Euarch67	Colugo_NW_007733112v1:20187-20745	MLT2B3	1	1	1	0	?	0	0	0	0	0 (Canis_lupus_familiaris)
Euarch68	Human_chr3:10699626-10700007	MSTD	1	1 (Microcebus_murinus)	1	0	0	0	0	0 (Ictidomys_tridecemlineatus)	0	0 (Canis_lupus_familiaris)
Euarch69	Human_chr4:58112689-58112890	MSTD	1	1 (Microcebus_murinus)	1	0	0	0	0	0	0	0 (Canis_lupus_familiaris)
Euarch70	Human_chr8:115103928-115104498	LTR48	1	1	1	0	0	0	0 (Ictidomys_tridecemlineatus)	0	0	0 (Bos_taurus)
Euarch71	Human_chr4:89993026-89993480	MER34	1	1 (Microcebus_murinus)	1	0	0	0	0	0	0	0 (Bos_taurus)
Euarch72	Human_chr2:115658932-115659310	MSTD	1	1	1	0	0	0	0 (Ictidomys_tridecemlineatus)	0	d	0 (Bos_taurus)
Euarch73	Human_chr1:69242564-69242928	MSTD	1	1 (Microcebus_murinus)	1	0	?	0	0 (Jaculus_jaculus)	0 (Ictidomys_tridecemlineatus)	0	0 (Bos_taurus)
Euarch74	Human_chrX:117063798-117064178	MSTD	1	1 (Microcebus_murinus)	1	0	0	0	0	0	0	0 (Bos_taurus)
Euarch75	Human_chr3:25004314-25004653	MSTD	1	1	1	0	0	0	0 (Ictidomys_tridecemlineatus)	0	0	0 (Bos_taurus)
Euarch76	Colugo_NW_007731880v1:124336-124891	MLT2B3	1	1	1	0	0	0	0 (Rattus_norvegicus)	0	0 (Ochotona_princeps)	0 (Canis_lupus_familiaris)
Euarch77	Colugo_NW_007726615v1:483240-483628	MER57C2	1	1 (Microcebus_murinus)	1	0	0	0	0 (Ictidomys_tridecemlineatus)	0	?	0 (Bos_taurus)
Euarch78	Colugo_NW_007729035v1:107011-107494	MER31A	1	1	1	0	0	0	0 (Ictidomys_tridecemlineatus)	0 (Heterocephalus_glaber)	0	0 (Bos_taurus)
Euarch79	Colugo_NW_007731425v1:133444-133552	MLT2B2	1	1 (Saimiri_boliviensis)	1	0	0	0	0 (Jaculus_jaculus)	0 (Ictidomys_tridecemlineatus)	0	0 (Canis_lupus_familiaris)
Euarch80	Colugo_NW_007727685v1:130365-130419	MER34	1	1 (Microcebus_murinus)	1	0	?	?	0 (Ictidomys_tridecemlineatus)	0	0	0 (Pteropus_vampyrus)
Euarch81	Human_chr2:161365669-161365914	L1MA7	1	1 (Microcebus_murinus)	1	0	0	0	0	0	?	0 (Bos_taurus)
Euarch82	Human_chr3:99251517-99251618	L1MA8	1	1	1	0	0	0	0	0 (Heterocephalus_glaber)	0 (Ochotona_princeps)	0 (Canis_lupus_familiaris)
Euarch83	Human_chr3:188902651-188902747	L1MA7	1	1	1	0	0	0	0	0 (Ictidomys_tridecemlineatus)	0 (Ochotona_princeps)	0 (Bos_taurus)
Euarch84	Human_chr5:37849090-37849479	L1MA7	1	1	1	0	0	0	0	0 (Ictidomys_tridecemlineatus)	0 (Ochotona_princeps)	0 (Bos_taurus)
Euarch85	Human_chr5:121727505-121727616	L1MA7	1	1 (Microcebus_murinus)	1	0	0	0	0	0 (Ictidomys_tridecemlineatus)	0	0 (Bos_taurus)
Euarch86	Human_chr5:164572681-164572889	L1MA7	1	1	1	0	0	0	0	0	0 (Ochotona_princeps)	0 (Bos_taurus)
Euarch87	Human_chr7:108227320-108227558	L1MA6	1	1	1	0	0	0	0 (Ictidomys_tridecemlineatus)	0	0 (Ochotona_princeps)	0 (Bos_taurus)
Euarch88	Human_chr9:101847344-101847435	L1MA7	1	1	1	0	0	0	0	0 (Heterocephalus_glaber)	0 (Ochotona_princeps)	0 (Bos_taurus)
Euarch89	Human_chr16:63776378-63776482	L1MA7	1	1 (Microcebus_murinus)	1	0	0	0	0	0 (Ictidomys_tridecemlineatus)	0	0 (Bos_taurus)
Euarch90	Human_chrX:11869421-11869600	L1MA7	1	1	1	0	0	0	0	0	?	0 (Canis_lupus_familiaris)
Euarch91	Human_chrX:109378783-109379523	L1MA7	1	1	1	0	0	?	0	0	0 (Ochotona_princeps)	0 (Canis_lupus_familiaris)
Euarch92	Human_chr1:101356066-101357196	L1MA7	1	1 (Microcebus_murinus)	1	0	0	0	0 (Heterocephalus_glaber)	0	0	0 (Pteropus_vampyrus)
Euarch93	Human_chr2:53054289-53054454	L1MA7	1	1	1	0	0	0	0	0	0 (Ochotona_princeps)	0 (Bos_taurus)
Euarch94	Human_chr2:137340321-137342708	L1MA7	1	1	1	0	0	0	0	0	0	0 (Ailuropoda_melanoleuca)
Euarch95	Human_chr4:11348234-11349017	L1MA8	1	1 (Microcebus_murinus)	1	0	0	0	0 (Microtus_ochrogaster)	0	0 (Ochotona_princeps)	0 (Pteropus_vampyrus)
Euarch96	Human_chr5:67801618-67802205	L1MA7	1	1 (Microcebus_murinus)	1	0	0	0	0 (Ictidomys_tridecemlineatus)	0	0	0 (Bos_taurus)
Euarch97	Human_chr6:128670040-128670441	L1MA7	1	1	1	0	0	0	0 (Ictidomys_tridecemlineatus)	0	0 (Ochotona_princeps)	0 (Bos_taurus)
Euarch98	Human_chr7:132906020-132906188	L1MA8	1	1	1	0	0	0	0 (Ictidomys_tridecemlineatus)	0	0	0 (Canis_lupus_familiaris)
Euarch99	Human_chr9:119036027-119036247	L1MA7	1	1 (Microcebus_murinus)	1	0	0	0	0 (Ictidomys_tridecemlineatus)	0	0 (Ochotona_princeps)	0 (Bos_taurus)
Euarch100	Human_chr12:85282260-85282446	L1MA7	1	1	1	0	0	0	0	0	d	0 (Bos_taurus)
Euarch101	Human_chr15:55863429-55863582	L1MA7	1	1	1	0	0	0	0 (Ictidomys_tridecemlineatus)	0	0 (Ochotona_princeps)	0 (Bos_taurus)
Euarch102	Human_chr18:26321586-26321835	L1MA9	1	1	1	0	0	0	0 (Ictidomys_tridecemlineatus)	0	d	0 (Bos_taurus)
Euarch103	Colugo_NW_007726425v1:656484-657134	L1MA9	1	1	1	0	0	0	0	0 (Ictidomys_tridecemlineatus)	?	0 (Canis_lupus_familiaris)
Euarch104	Colugo_NW_007726767v1:48467-48641	L1MA7	1	1	1	0	0	0	0	0	?	0 (Ceratotherium_simum)
Euarch105	Colugo_NW_007727658v1:210662-210798	L1MA6	1	1 (Microcebus_murinus)	1	0	0	0	0 (Ictidomys_tridecemlineatus)	0	0 (Ochotona_princeps)	0 (Canis_lupus_familiaris)
Euarch106	Colugo_NW_007727661v1:233519-233905	L1MA8	1	1 (Microcebus_murinus)	1	0	0	0	0	0 (Heterocephalus_glaber)	0	0 (Bos_taurus)
Euarch107	Colugo_NW_007732708v1:37774-38422	L1MA7	1	1 (Microcebus_murinus)	1	0	0	0	0	0	0	0 (Bos_taurus)
Euarch108	Colugo_NW_007726264v1:443044-443397	L1MA8	1	1 (Microcebus_murinus)	1	0	0	0	0 (Nannospalax_galili)	0 (Jaculus_jaculus)	0 (Ochotona_princeps)	0 (Pteropus_vampyrus)
Euarch109	Colugo_NW_007727280v1:130966-131215	L1MA8	1	1	1	0	0	0	0 (Heterocephalus_glaber)	0	?	0 (Ailuropoda_melanoleuca)
Euarch110	Colugo_NW_007727292v1:150470-150657	L1MA7	1	1	1	0	?	0	0 (Ictidomys_tridecemlineatus)	0	d	0 (Ailuropoda_melanoleuca)
Euarch111	Colugo_NW_007728763v1:8659-8798	L1MA9	1	1	1	0	0	0	0 (Ictidomys_tridecemlineatus)	0	d	0 (Pteropus_vampyrus)
Euarch112	Colugo_NW_007729790v1:34018-34420	L1MA6	1	1	1	0	0	0	0 (Ictidomys_tridecemlineatus)	0	0	0 (Bos_taurus)
Euarch113	Colugo_NW_007730665v1:134175-134842	L1MA7	1	1 (Microcebus_murinus)	1	0	0	0	0 (Ictidomys_tridecemlineatus)	0	0 (Ochotona_princeps)	0 (Bos_taurus)
Euarch114	Human_chr4:107020582-107020676	L1MA7	1	1	1	0	?	0	0	0	0	0 (Bos_taurus)
Euarch115	Human_chr13:57819049-57819261	L1MA8	1	1	1	0	0	0	0	0 (Ictidomys_tridecemlineatus)	0	0 (Bos_taurus)
Euarch116	Human_chr8:75402422-75402657	L1MA8	1	1	1	0	0	0	0 (Cricetulus_griseus)	0 (Ictidomys_tridecemlineatus)	0 (Ochotona_princeps)	0 (Bos_taurus)
Euarch117	Human_chr13:76801045-76801162	L1MA8	1	1 (Microcebus_murinus)	1	0	0	0	0 (Ictidomys_tridecemlineatus)	0	0 (Ochotona_princeps)	0 (Canis_lupus_familiaris)
Euarch118	Human_chr8:54970201-54971350	L1MA6	1	1 (Microcebus_murinus)	1	0	0	0	0 (Ictidomys_tridecemlineatus)	0	0	0 (Bos_taurus)
Euarch119	Human_chr8:84100353-84100432	L1MA7	1	1 (Microcebus_murinus)	1	0	0	0	0 (Ictidomys_tridecemlineatus)	0	0	0 (Canis_lupus_familiaris)
Euarch120	Human_chr5:130365745-130366335	L1MA7	1	1	1	0	0	0	0 (Jaculus_jaculus)	0	0 (Ochotona_princeps)	0 (Bos_taurus)
Euarch121	Human_chr4:176147879-176147996	L1MA7	1	1 (Microcebus_murinus)	1	0	?	0	0 (Ictidomys_tridecemlineatus)	0	d	0 (Canis_lupus_familiaris)
Euarch122	Colugo_NW_007726654v1:588152-588355	L1MA7	1	1	1	0	0	?	0 (Ictidomys_tridecemlineatus)	0	d	0 (Bos_taurus)
Euarch123	Colugo_NW_007726484v1:33450-34129	L1MA7	1	1 (Microcebus_murinus)	1	0	0	0	0 (Heterocephalus_glaber)	0 (Chinchilla_lanigera)	?	0 (Canis_lupus_familiaris)
Euarch124	Colugo_NW_007726152v1:29501-29706	L1MA5	1	1 (Microcebus_murinus)	1	0	0	0	0 (Ictidomys_tridecemlineatus)	0	0 (Ochotona_princeps)	0 (Canis_lupus_familiaris)
Euarch125	Colugo_NW_007733508v1:70560-70725	L1MA7	1	1	1	0	0	0	0	0	0	0 (Bos_taurus)
Euarch126	Colugo_NW_007730401v1:110594-110706	L1MA5	1	1 (Callithrix_jacchus)	1	0	?	0	0 (Ictidomys_tridecemlineatus)	0	0	0 (Felis_catus)
Euarch127	Colugo_NW_007729439v1:98527-99052	L1MB7	1	1 (Microcebus_murinus)	1	0	0	0	0 (Ictidomys_tridecemlineatus)	0	0	0 (Felis_catus)
Euarch128	Colugo_NW_007727594v1:302105-302467	MLT1A1	1	1	1	0	0	0	0 (Ictidomys_tridecemlineatus)	0	0	0 (Bos_taurus)
Euarch129	Human_chr16:9778570-9779246	MER54B	1	1	1	0	0	0	0 (Ictidomys_tridecemlineatus)	0	0	0 (Bos_taurus)
Euarch130	Human_chr7:82875703-82875809	L1MA6	1	1	1	0	0	0	0	0	0 (Ochotona_princeps)	0 (Bos_taurus)
Euarch131	Human_chrX:72025038-72025212	L1MA6	1	1 (Microcebus_murinus)	1	0	0	?	0 (Ictidomys_tridecemlineatus)	0	0 (Ochotona_princeps)	0 (Canis_lupus_familiaris)
Euarch132	Colugo_NW_007733708v1:64887-65281	MER57C2	1	1 (Microcebus_murinus)	1	0	0	0	0	0	0	0 (Bos_taurus)
Euarch133	Human_chr1:14538364-14538688	MLT1A0	1	1	1	1	1	1	0 (Ictidomys_tridecemlineatus)	0	?	0 (Canis_lupus_familiaris)
Euarch134	Human_chr5:137316017-137316339	MLT1A0	1	1	1	1	1	1	0 (Ictidomys_tridecemlineatus)	0	0	0 (Bos_taurus)
Euarch135	Human_chr12:71527686-71527787	MLT1A1	1	1	1	1	1	1	0	0	0 (Ochotona_princeps)	0 (Pteropus_vampyrus)
Euarch136	Human_chr3:124071491-124071811	MLT1A1	1	1 (Microcebus_murinus)	1	1	1	1	0	0	0	0 (Bos_taurus)
Euarch137	Human_chr1:78691877-78692279	MLT1A1	1	1 (Microcebus_murinus)	1	1	1	1	0 (Ictidomys_tridecemlineatus)	0 (Heterocephalus_glaber)	0 (Ochotona_princeps)	0 (Bos_taurus)
Euarch138	Human_chr1:245768564-245768959	MLT1A1	1	1	1	1	1	1	0	0	1	0 (Canis_lupus_familiaris)
Euarch139	Human_chr4:35842764-35843133	MLT1A1	1	1	1	1	1	1	0	0	0	0 (Bos_taurus)
Euarch140	Human_chr6:91997702-91998050	MLT1A1	1	1	1	1	1	1	0 (Ictidomys_tridecemlineatus)	0	0 (Ochotona_princeps)	0 (Bos_taurus)
Euarch141	Human_chr7:110874737-110875108	MLT1A1	1	1	1	1	1	1	0 (Ictidomys_tridecemlineatus)	0	0	0 (Canis_lupus_familiaris)
Euarch142	Human_chr8:84741341-84741716	MLT1A1	1	1 (Microcebus_murinus)	1	1	?	1	0 (Jaculus_jaculus)	0	0 (Ochotona_princeps)	0 (Myotis_lucifugus)
Euarch143	Human_chr9:104341466-104341839	MLT1A1	1	1	1	1	1	1	0 (Jaculus_jaculus)	0	0	0 (Bos_taurus)
Euarch144	Human_chr11:20966102-20966427	MLT1A1	1	1 (Microcebus_murinus)	1	1	1	1	0 (Ictidomys_tridecemlineatus)	0 (Heterocephalus_glaber)	0 (Ochotona_princeps)	0 (Bos_taurus)
Euarch145	Human_chr14:65944274-65944644	MLT1A1	1	1	1	1	1	1	0 (Rattus_norvegicus)	0	?	0 (Bos_taurus)
Euarch146	Human_chr16:13783896-13784105	MLT1A0	1	1	1	1	1	1	0 (Ictidomys_tridecemlineatus)	0	0 (Ochotona_princeps)	0 (Pteropus_vampyrus)
Euarch147	Human_chr16:26527093-26527465	MLT1A1	1	1	1	1	1	?	0 (Ictidomys_tridecemlineatus)	0	0	0 (Bos_taurus)
Euarch148	Colugo_NW_007726738v1:311989-312380	MLT1A1	1	1 (Microcebus_murinus)	1	1	1	1	0	0 (Ictidomys_tridecemlineatus)	0	0 (Canis_lupus_familiaris)
Euarch149	Colugo_NW_007727354v1:19020-19430	MLT1A1	1	1	1	1	?	1	0 (Ictidomys_tridecemlineatus)	0	0 (Ochotona_princeps)	0 (Pteropus_vampyrus)
Euarch150	Colugo_NW_007728194v1:43441-43849	MLT1A1	1	1	1	1	1	1	0 (Jaculus_jaculus)	0 (Ictidomys_tridecemlineatus)	0	0 (Canis_lupus_familiaris)
Euarch151	Colugo_NW_007728529v1:212282-212617	MLT1A1	1	1	1	1	1	1	0	0	?	0 (Canis_lupus_familiaris)
Euarch152	Colugo_NW_007733482v1:96234-96633	MLT1A1	1	1	1	1	?	1	0	0 (Heterocephalus_glaber)	d	0 (Bos_taurus)
Euarch153	Colugo_NW_007726146v1:1363696-1364114	MLT1A1	1	1	1	1	?	1	0	0	0	0 (Canis_lupus_familiaris)
Euarch154	Colugo_NW_007726505v1:219045-219414	MLT1A1	1	1	1	1	1	1	0 (Ictidomys_tridecemlineatus)	0	0	0 (Bos_taurus)
Euarch155	Colugo_NW_007727174v1:36670-36985	MLT1A0	1	1	1	1	?	1	0	0	0	0 (Canis_lupus_familiaris)
Euarch156	Colugo_NW_007728072v1:72852-73188	MLT1A0	1	1	1	1	1	1	0 (Ictidomys_tridecemlineatus)	0	d	0 (Bos_taurus)
Euarch157	Colugo_NW_007731538v1:123906-124257	MLT1A0	1	1	1	1	1	1	0 (Cricetulus_griseus)	0	?	0 (Pteropus_vampyrus)
Euarch158	Colugo_NW_007733357v1:94084-94474	MLT1A1	1	1	1	1	1	1	0 (Jaculus_jaculus)	0	0	0 (Bos_taurus)
Euarch159	Colugo_NW_007735259v1:55789-56162	MLT1A1	1	1 (Microcebus_murinus)	1	1	1	1	0 (Ictidomys_tridecemlineatus)	0	0	0 (Bos_taurus)
Euarch160	Colugo_NW_007737447v1:15436-15763	MLT1A1	1	1	1	1	1	1	0	0	0 (Ochotona_princeps)	0 (Bos_taurus)
Euarch161	Colugo_NW_007727786v1:215811-216208	MLT1A1	1	1 (Microcebus_murinus)	1	1	1	1	0 (Ictidomys_tridecemlineatus)	0	0	0 (Bos_taurus)
Euarch162	Chinese_tree_shrew_KB321008:4535559-4535634	MLT1A1	1	1	1	1	1	1	0	0 (Ictidomys_tridecemlineatus)	0 (Ochotona_princeps)	0 (Canis_lupus_familiaris)
Euarch163	Chinese_tree_shrew_KB365788:2053588-2053949	MLT1A1	1	1 (Tarsius_syrichta)	1	1	?	1	0 (Heterocephalus_glaber)	0	?	0 (Pteropus_vampyrus)
Euarch164	Chinese_tree_shrew_KB320405:4796642-4796966	MLT1A0	1	1	1	1	1	1	0 (Heterocephalus_glaber)	0	?	0 (Canis_lupus_familiaris)
Euarch165	Chinese_tree_shrew_KB320462:2586896-2587224	MLT1A0	1	1 (Microcebus_murinus)	1	1	1	1	0 (Heterocephalus_glaber)	0	0	0 (Canis_lupus_familiaris)
Euarch166	Chinese_tree_shrew_KB320556:1323639-1323977	MLT1A1	1	1 (Microcebus_murinus)	1	1	1	1	0 (Ictidomys_tridecemlineatus)	0	0	0 (Ailuropoda_melanoleuca)
Euarch167	Chinese_tree_shrew_KB320794:404805-405158	MLT1A1	1	1 (Microcebus_murinus)	1	1	1	1	0 (Ictidomys_tridecemlineatus)	0	0 (Ochotona_princeps)	0 (Canis_lupus_familiaris)
Euarch168	Chinese_tree_shrew_KB320810:660409-660791	MLT1A1	1	1	1	1	1	1	0 (Heterocephalus_glaber)	0	1	0 (Canis_lupus_familiaris)
Euarch169	Human_chr6:72029335-72029663	MLT1A0	1	1	1	1	1	1	0	0 (Ictidomys_tridecemlineatus)	0	0 (Condylura_cristata)
Euarch170	Human_chr9:22288115-22288516	MLT1A1	1	1	1	1	1	1	0 (Ictidomys_tridecemlineatus)	0	0	0 (Bos_taurus)
Euarch171	Human_chr18:31532091-31532454	MLT1A0	1	1	1	1	1	1	0 (Ictidomys_tridecemlineatus)	0 (Heterocephalus_glaber)	1	0 (Tursiops_truncatus)
Euarch172	Human_chr10:36263430-36263828	MLT1A1	1	1 (Microcebus_murinus)	1	1	1	1	0 (Microtus_ochrogaster)	0 (Ictidomys_tridecemlineatus)	d	0 (Canis_lupus_familiaris)
Euarch173	Colugo_NW_007729681v1:124290-124672	MLT1A1	1	1	1	1	1	1	0	0	0	0 (Ailuropoda_melanoleuca)
Euarch174	Colugo_NW_007728976v1:140302-140618	MLT1A1	1	1 (Microcebus_murinus)	1	1	1	1	0	0 (Heterocephalus_glaber)	0	0 (Bos_taurus)
Euarch175	Colugo_NW_007729042v1:147254-147625	MLT1A1	1	1	1	1	1	1	0	0	0 (Ochotona_princeps)	0 (Canis_lupus_familiaris)
Euarch176	Colugo_NW_007786818v1:634-1055	MLT1A1	1	1	1	1	1	1	0 (Jaculus_jaculus)	0 (Ictidomys_tridecemlineatus)	0	0 (Bos_taurus)
Euarch177	Chinese_tree_shrew_KB321139:913875-914220	MLT1A0	1	1	1	1	?	?	0 (Ictidomys_tridecemlineatus)	0 (Heterocephalus_glaber)	?	0 (Canis_lupus_familiaris)
Euarch178	Human_chr1:106600233-106600656	MSTD	1	1	1	1	?	1	0	0	0	0 (Bos_taurus)
Euarch179	Human_chr12:13333944-13334319	MSTD	1	1 (Tarsius_syrichta)	1	1	1	1	0	0 (Heterocephalus_glaber)	0	0 (Canis_lupus_familiaris)
Euarch180	Human_chr4:83852910-83853391	MER31A	1	1	1	1	1	1	0	0 (Ictidomys_tridecemlineatus)	0 (Ochotona_princeps)	0 (Bos_taurus)
Euarch181	Human_chr7:142962568-142962983	MER57F	1	1 (Microcebus_murinus)	1	1	1	1	0	0 (Ictidomys_tridecemlineatus)	0 (Ochotona_princeps)	0 (Canis_lupus_familiaris)
Euarch182	Human_chr9:72205430-72205823	MER57C2	1	1 (Tarsius_syrichta)	1	1	1	1	0	0	0	0 (Canis_lupus_familiaris)
Euarch183	Human_chr9:114902838-114903617	MER54B	1	1 (Microcebus_murinus)	1	1	1	1	0	0	0	0 (Canis_lupus_familiaris)
Euarch184	Human_chr10:105064318-105064966	MLT2B3	1	1	1	1	1	1	0 (Ictidomys_tridecemlineatus)	0	0	0 (Bos_taurus)
Euarch185	Human_chr12:23126191-23126642	MER34	1	1 (Microcebus_murinus)	1	1	1	1	0 (Ictidomys_tridecemlineatus)	0	0	0 (Bos_taurus)
Euarch186	Human_chr2:204983570-204984100	MER34	1	1	1	1	1	1	0 (Heterocephalus_glaber)	0	1	0 (Bos_taurus)
Euarch187	Human_chr3:60107384-60107803	MER57F	1	1	1	1	1	1	0	0	0 (Ochotona_princeps)	0 (Bos_taurus)
Euarch188	Human_chr3:144115794-144116182	MSTD	1	1	1	1	1	1	0 (Heterocephalus_glaber)	0	0 (Ochotona_princeps)	0 (Canis_lupus_familiaris)
Euarch189	Human_chr3:159066175-159066538	MSTD	1	1	1	1	1	1	0 (Ictidomys_tridecemlineatus)	0	0	0 (Bos_taurus)
Euarch190	Human_chr4:22322936-22323374	LTR54B	1	1 (Microcebus_murinus)	1	1	1	1	0 (Ictidomys_tridecemlineatus)	0	0	0 (Bos_taurus)
Euarch191	Human_chr5:167320502-167320853	MSTD	1	1 (Microcebus_murinus)	1	1	1	1	0 (Ictidomys_tridecemlineatus)	0	0 (Ochotona_princeps)	0 (Bos_taurus)
Euarch192	Human_chr6:22365748-22366088	MSTD	1	1	1	1	1	1	0 (Ictidomys_tridecemlineatus)	0	?	0 (Bos_taurus)
Euarch193	Human_chr6:133601577-133601934	MSTD	1	1 (Tarsius_syrichta)	1	1	1	1	0 (Ictidomys_tridecemlineatus)	0	0	0 (Canis_lupus_familiaris)
Euarch194	Human_chr7:115085472-115086029	MLT2B3	1	1 (Microcebus_murinus)	1	1	1	1	0 (Jaculus_jaculus)	0	d	0 (Bos_taurus)
Euarch195	Colugo_NW_007726657v1:552965-553426	MER31A	1	1	1	1	1	?	0	0 (Heterocephalus_glaber)	1	0 (Canis_lupus_familiaris)
Euarch196	Colugo_NW_007727692v1:42940-43334	MER57D	1	1	1	1	1	1	0	0 (Ictidomys_tridecemlineatus)	0 (Ochotona_princeps)	0 (Bos_taurus)
Euarch197	Colugo_NW_007728565v1:533549-533678	MER34A	1	1	1	1	?	1	0 (Ictidomys_tridecemlineatus)	0	0 (Ochotona_princeps)	0 (Canis_lupus_familiaris)
Euarch198	Colugo_NW_007732427v1:96904-97302	MER57C2	1	1	1	1	?	1	0 (Ictidomys_tridecemlineatus)	0	0	0 (Bos_taurus)
Euarch199	Colugo_NW_007732754v1:122126-122560	MER31A	1	1	1	1	?	1	0 (Heterocephalus_glaber)	0	?	0 (Bos_taurus)
Euarch200	Colugo_NW_007735081v1:10567-10732	MER57C2	1	1	1	1	1	1	0	0	0 (Ochotona_princeps)	0 (Bos_taurus)
Euarch201	Chinese_tree_shrew_KB320602:2537494-2537927	MER34	1	1 (Microcebus_murinus)	1	1	1	1	0 (Ictidomys_tridecemlineatus)	0 (Heterocephalus_glaber)	0	0 (Canis_lupus_familiaris)
Euarch202	Chinese_tree_shrew_KB320851:3023987-3024502	MLT2B3	1	1 (Microcebus_murinus)	1	1	1	1	0	0 (Jaculus_jaculus)	0	0 (Canis_lupus_familiaris)
Euarch203	Human_chr4:161424693-161425112	LTR54B	1	1 (Microcebus_murinus)	1	1	1	1	0 (Ictidomys_tridecemlineatus)	0 (Heterocephalus_glaber)	0	0 (Bos_taurus)
Euarch204	Colugo_NW_007731847v1:56334-57195	MER21B	1	1 (Microcebus_murinus)	1	1	1	1	0	0	?	0 (Canis_lupus_familiaris)
Euarch205	Colugo_NW_007729818v1:117543-117949	MER57C2	1	1 (Microcebus_murinus)	1	1	1	?	0	0	0	0 (Canis_lupus_familiaris)
Euarch206	Colugo_NW_007727233v1:169795-170284	MER34A	1	1 (Microcebus_murinus)	1	1	1	1	0 (Ictidomys_tridecemlineatus)	0	0	0 (Canis_lupus_familiaris)
Euarch207	Human_chr9:21971765-21972158	L1MA7	1	1	1	1	1	?	0 (Ictidomys_tridecemlineatus)	0 (Heterocephalus_glaber)	0	0 (Bos_taurus)
Euarch208	Human_chr17:46424614-46424744	L1MA7	1	1	1	1	1	1	0 (Ictidomys_tridecemlineatus)	0	0 (Ochotona_princeps)	0 (Bos_taurus)
Euarch209	Human_chr2:117153604-117153794	L1MA7	1	1	1	1	1	?	0 (Ictidomys_tridecemlineatus)	0	0	0 (Canis_lupus_familiaris)
Euarch210	Human_chr9:118153775-118154195	L1MA8	1	1	1	1	1	?	0 (Ictidomys_tridecemlineatus)	0	?	0 (Canis_lupus_familiaris)
Euarch211	Human_chr14:56461042-56461133	L1MA8	1	1	1	1	1	1	0 (Ictidomys_tridecemlineatus)	0	0 (Ochotona_princeps)	0 (Bos_taurus)
Euarch212	Human_chrX:22267136-22267303	L1MA7	1	1 (Microcebus_murinus)	1	1	1	?	0 (Ictidomys_tridecemlineatus)	0	0	0 (Bos_taurus)
Euarch213	Human_chrX:104799688-104799918	L1MA7	1	1 (Microcebus_murinus)	1	1	1	1	0 (Ictidomys_tridecemlineatus)	0	?	0 (Bos_taurus)
Euarch214	Colugo_NW_007726922v1:279910-279994	L1MA7	1	1	1	1	1	1	0	0 (Nannospalax_galili)	d	0 (Bos_taurus)
Euarch215	Colugo_NW_007727516v1:320468-320656	L1MA8	1	1	1	1	1	1	0	0	0	0 (Bos_taurus)
Euarch216	Colugo_NW_007726142v1:193218-193787	L1MA7	1	1	1	1	1	1	0 (Heterocephalus_glaber)	0	?	0 (Ailuropoda_melanoleuca)
Euarch217	Colugo_NW_007729421v1:4841-5088	L1MA7	1	1 (Microcebus_murinus)	1	1	?	1	0	0	0	0 (Tursiops_truncatus)
Euarch218	Human_chr7:115689051-115689123	L1MA8	1	1	1	1	?	1	0	0	0	0 (Canis_lupus_familiaris)
Euarch219	Colugo_NW_007728754v1:240506-240667	L1MA9	1	1 (Microcebus_murinus)	1	1	?	1	0 (Ictidomys_tridecemlineatus)	0	0	0 (Canis_lupus_familiaris)
Euarch220	Colugo_NW_007727279v1:435920-436050	L1MA8	1	1	1	1	1	1	0 (Ictidomys_tridecemlineatus)	0	d	0 (Bos_taurus)
Euarch221	Colugo_NW_007727397v1:248982-249061	L1MA8	1	1	1	1	1	?	0	0	0	0 (Bos_taurus)
Euarch222	Chinese_tree_shrew_KB320406:531130-531248	L1MA7	1	1 (Microcebus_murinus)	1	1	1	1	0	0	0 (Ochotona_princeps)	0 (Canis_lupus_familiaris)
Euarch223	Colugo_NW_007732843v1:88772-88878	L1MA7	1	1	1	1	?	1	0 (Ictidomys_tridecemlineatus)	0	?	0 (Pteropus_vampyrus)
Euarch224	Colugo_NW_007730465v1:68788-68829	L1MA6	1	1	1	1	1	1	0 (Jaculus_jaculus)	0	0	0 (Canis_lupus_familiaris)
Euarch225	Human_chr17:80111254-80111653	MER31A	1	1	1	1	1	?	0 (Cricetulus_griseus)	0 (Heterocephalus_glaber)	?	0 (Bos_taurus)
Euarch226	Colugo_NW_007726158v1:1422627-1422823	MER34	1	1 (Microcebus_murinus)	1	1	1	1	0 (Rattus_norvegicus)	0 (Heterocephalus_glaber)	0	0 (Bos_taurus)
Euarch227	Human_chr2:54341159-54341522	MLT1A1	1	1 (Microcebus_murinus)	1	0	?	0	1	1 (Ictidomys_tridecemlineatus)	1	0 (Balaenoptera_acutorostrata)
Euarch228	Human_chr2:58937415-58937800	MLT1A1	1	1	1	0	0	0	1	1 (Ictidomys_tridecemlineatus)	?	0 (Canis_lupus_familiaris)
Euarch229	Human_chr10:111762662-111763038	MLT1A1	1	1	1	0	?	0	1	1	1 (Ochotona_princeps)	0 (Canis_lupus_familiaris)
Euarch230	Human_chrX:100367372-100367779	MLT1A1	1	1	1	0	?	0	1	1 (Ictidomys_tridecemlineatus)	1	0 (Ailuropoda_melanoleuca)
Euarch231	Human_chr2:113368126-113368448	MLT1A0	1	1	1	0	0	0	1	1	1	0 (Bos_taurus)
Euarch232	Human_chr6:166328533-166328848	MLT1A	1	1	1	0	0	0	1 (Ictidomys_tridecemlineatus)	1 (Heterocephalus_glaber)	1	0 (Canis_lupus_familiaris)
Euarch233	Human_chr10:78783075-78783427	MLT1A0	1	1	1	0	?	0	1 (Ictidomys_tridecemlineatus)	1	?	0 (Bos_taurus)
Euarch234	Human_chr11:119783169-119783490	MLT1A1	1	1 (Microcebus_murinus)	1	0	0	0	1 (Ictidomys_tridecemlineatus)	1	1	0 (Canis_lupus_familiaris)
Euarch235	Human_chr1:198798393-198798798	MLT1A1	1	1	1	0	0	0	1 (Ictidomys_tridecemlineatus)	1	1	0 (Sus_scrofa)
Euarch236	Human_chr19:30157354-30157505	MLT1A1	1	1	1	0	0	0	1	1 (Ictidomys_tridecemlineatus)	?	0 (Bos_taurus)
Euarch237	Human_chr21:32993521-32993892	MLT1A1	1	1	1	0	0	0	1 (Jaculus_jaculus)	1 (Ictidomys_tridecemlineatus)	0	0 (Equus_caballus)
Euarch238	Colugo_NW_007726667v1:92615-92943	MLT1A1	1	1 (Tarsius_syrichta)	1	0	0	0	1	1 (Ictidomys_tridecemlineatus)	?	0 (Bos_taurus)
Euarch239	Colugo_NW_007726705v1:110671-111114	MLT1A1	1	1 (Tarsius_syrichta)	1	0	0	0	1 (Ictidomys_tridecemlineatus)	1 (Heterocephalus_glaber)	1 (Ochotona_princeps)	0 (Canis_lupus_familiaris)
Euarch240	Colugo_NW_007726803v1:55012-55402	MLT1A1	1	1	1	0	0	0	1	1	1	0 (Canis_lupus_familiaris)
Euarch241	Colugo_NW_007727003v1:377912-378266	MLT1A0	1	1 (Microcebus_murinus)	1	0	0	0	1	1 (Heterocephalus_glaber)	?	0 (Ceratotherium_simum)
Euarch242	Colugo_NW_007729275v1:97262-97614	MLT1A1	1	1	1	0	0	0	1 (Ictidomys_tridecemlineatus)	1	1	0 (Ailuropoda_melanoleuca)
Euarch243	Colugo_NW_007726179v1:57993-58336	MLT1A1	1	1	1	0	?	0	1 (Ictidomys_tridecemlineatus)	1	?	0 (Canis_lupus_familiaris)
Euarch244	Colugo_NW_007726280v1:728120-728345	MLT1A1	1	1	1	0	0	0	1 (Ictidomys_tridecemlineatus)	1	1	0 (Canis_lupus_familiaris)
Euarch245	Colugo_NW_007729260v1:36071-36417	MLT1A1	1	1	1	d	d	0	1 (Ictidomys_tridecemlineatus)	1	1 (Ochotona_princeps)	0 (Bos_taurus)
Euarch246	Colugo_NW_007729480v1:45535-45889	MLT1A0	1	1	1	0	0	0	1	1	1	0 (Canis_lupus_familiaris)
Euarch247	Colugo_NW_007734195v1:13915-14258	MLT1A1	1	1	1	0	0	0	1 (Ictidomys_tridecemlineatus)	1	1 (Ochotona_princeps)	0 (Bos_taurus)
Euarch248	Colugo_NW_007738587v1:36787-37145	MLT1A1	1	1	1	0	0	0	1 (Ictidomys_tridecemlineatus)	1	0	0 (Ailuropoda_melanoleuca)
Euarch249	Human_chr1:83080536-83080918	MLT1A1	1	1	1	0	0	0	1	1 (Heterocephalus_glaber)	1 (Ochotona_princeps)	0 (Pteropus_vampyrus)
Euarch250	Colugo_NW_007727711v1:304336-304724	MLT1A1	1	1 (Tarsius_syrichta)	1	0	?	0	1	1	1 (Ochotona_princeps)	0 (Bos_taurus)
Euarch251	Colugo_NW_007736694v1:51237-51421	MLT1A1	1	1	1	0	?	0	1	1 (Ictidomys_tridecemlineatus)	1	0 (Canis_lupus_familiaris)
Euarch252	Colugo_NW_007735719v1:41818-42161	MLT1A0	1	1 (Microcebus_murinus)	1	0	0	?	1 (Ictidomys_tridecemlineatus)	1	1	0 (Canis_lupus_familiaris)
Euarch253	Mouse_chr5:89014770-89014953	MLT1A1	1	1	1	0	0	0	1	1 (Ictidomys_tridecemlineatus)	1	0 (Canis_lupus_familiaris)
Euarch254	Human_chr11:36764258-36764670	MSTD	1	1	1	0	0	0	1 (Ictidomys_tridecemlineatus)	1	0	0 (Canis_lupus_familiaris)
Euarch255	Human_chr2:136057699-136058102	MSTD	1	1 (Microcebus_murinus)	1	0	0	0	1 (Ictidomys_tridecemlineatus)	1	1	0 (Bos_taurus)
Euarch256	Human_chr3:158209137-158209497	MSTD	1	1 (Microcebus_murinus)	1	0	0	0	1 (Jaculus_jaculus)	1 (Ictidomys_tridecemlineatus)	1 (Ochotona_princeps)	0 (Pteropus_vampyrus)
Euarch257	Human_chr7:29759524-29759918	MSTD	1	1 (Microcebus_murinus)	1	0	0	0	1 (Ictidomys_tridecemlineatus)	1	1	0 (Bos_taurus)
Euarch258	Colugo_NW_007727399v1:22570-23037	MER34	1	1 (Microcebus_murinus)	1	0	0	0	1 (Ictidomys_tridecemlineatus)	1	1	0 (Canis_lupus_familiaris)
Euarch259	Human_chr2:71745943-71746265	MSTD	1	1 (Microcebus_murinus)	1	0	0	0	1 (Ictidomys_tridecemlineatus)	1	1	0 (Ailuropoda_melanoleuca)
Euarch260	Human_chr2:228434216-228434742	MLT2B3	1	1 (Microcebus_murinus)	1	0	0	0	1 (Cricetulus_griseus)	1	1	0 (Bos_taurus)
Euarch261	Colugo_NW_007727362v1:351509-351908	MER57C2	1	1 (Microcebus_murinus)	1	0	0	0	1 (Ictidomys_tridecemlineatus)	1 (Heterocephalus_glaber)	1	0 (Pteropus_vampyrus)
Euarch262	Human_chr5:81179488-81179680	L1MA7	1	1	1	0	0	0	1	1 (Ictidomys_tridecemlineatus)	1	0 (Canis_lupus_familiaris)
Euarch263	Human_chr6:154086424-154086536	L1MA8	1	1 (Microcebus_murinus)	1	0	0	?	1	1	1	0 (Bos_taurus)
Euarch264	Human_chr14:100924006-100924181	L1MA8	1	1	1	0	d	0	1 (Ictidomys_tridecemlineatus)	1 (Heterocephalus_glaber)	1 (Ochotona_princeps)	0 (Canis_lupus_familiaris)
Euarch265	Human_chr20:54739150-54739279	L1MA7	1	1	1	0	0	0	1	1	1 (Ochotona_princeps)	0 (Canis_lupus_familiaris)
Euarch266	Human_chr1:169530338-169530431	L1MA8	1	1	1	0	0	0	1 (Ictidomys_tridecemlineatus)	1	1	0 (Bos_taurus)
Euarch267	Human_chr7:123184139-123185798	L1MA8	1	1	1	0	0	0	1 (Ictidomys_tridecemlineatus)	1	1 (Ochotona_princeps)	0 (Ailuropoda_melanoleuca)
Euarch268	Human_chr9:107084163-107084659	L1MA8	1	1	1	0	0	0	1 (Ictidomys_tridecemlineatus)	1	?	0 (Canis_lupus_familiaris)
Euarch269	Human_chr12:54661704-54661871	L1MA8	1	1	1	0	0	0	1 (Ictidomys_tridecemlineatus)	1	1 (Ochotona_princeps)	0 (Canis_lupus_familiaris)
Euarch270	Colugo_NW_007726365v1:753886-754151	L1MA8	1	1 (Microcebus_murinus)	1	0	?	0	1	1 (Ictidomys_tridecemlineatus)	?	0 (Bos_taurus)
Euarch271	Colugo_NW_007726793v1:552259-552350	L1MA7	1	1	1	0	0	?	1 (Ictidomys_tridecemlineatus)	1	1	0 (Canis_lupus_familiaris)
Euarch272	Colugo_NW_007731789v1:83563-83663	L1MC1	1	1	1	0	0	0	1 (Ictidomys_tridecemlineatus)	1	d	0 (Pteropus_vampyrus)
Euarch273	Colugo_NW_007734476v1:29928-30656	L1MA7	1	1	1	0	0	0	1	1	1	0 (Pteropus_vampyrus)
Euarch274	Mouse_chr5:101282113-101282401	L1MA9	1	1	1	0	0	0	1	1	1	0 (Bos_taurus)
Euarch275	Guinea_pig_scaffold_7:24061685-24061809	L1MA8	1	1	1	0	0	0	1	1	1	0 (Canis_lupus_familiaris)
Euarch276	Human_chr7:111291577-111291897	L1MA7	1	1	1	0	0	0	1	1	1	0 (Bos_taurus)
Euarch277	Human_chr7:91163476-91163789	L1MA7	1	1 (Microcebus_murinus)	1	0	0	0	1	1	1 (Ochotona_princeps)	0 (Canis_lupus_familiaris)
Euarch278	Human_chr5:109519795-109519852	L1MA7	1	1 (Microcebus_murinus)	1	0	0	0	1	1	1	0 (Bos_taurus)
Euarch279	Guinea_pig_scaffold_22:29745842-29746026	L1MA8	1	1	1	0	?	0	1 (Ictidomys_tridecemlineatus)	1	1 (Ochotona_princeps)	0 (Canis_lupus_familiaris)
Euarch280	Human_chrX:11898539-11898677	L1MA7	1	1	1	0	?	0	1 (Ictidomys_tridecemlineatus)	1	?	0 (Bos_taurus)
Euarch281	Colugo_NW_007728261v1:196607-196766	MER34	1	1	1	0	0	0	1 (Ictidomys_tridecemlineatus)	1	1	0 (Canis_lupus_familiaris)
Euarch282	Human_chr6:136439110-136439500	MLT1A1	1	1	0	1	1	1	0	0 (Ictidomys_tridecemlineatus)	0 (Ochotona_princeps)	0 (Canis_lupus_familiaris)
Euarch283	Human_chr3:26059691-26060076	MLT1A1	1	1 (Microcebus_murinus)	0	1	1	1	0 (Ictidomys_tridecemlineatus)	0	0	0 (Pteropus_vampyrus)
Euarch284	Human_chr12:102844464-102845058	MLT2B3	1	1	0	1	1	1	0	0 (Ictidomys_tridecemlineatus)	0 (Ochotona_princeps)	0 (Canis_lupus_familiaris)
Euarch285	Human_chr10:109062435-109062823	MER57C2	1	1 (Tarsius_syrichta)	0	1	?	1	0 (Ictidomys_tridecemlineatus)	0	d	0 (Bos_taurus)
Euarch286	Human_chr13:39964882-39965228	MSTD	1	1	0	1	1	1	0 (Ictidomys_tridecemlineatus)	0 (Heterocephalus_glaber)	1	0 (Bos_taurus)
Euarch287	Human_chr2:125630795-125631043	MSTD	1	1	0	1	1	1	0 (Ictidomys_tridecemlineatus)	0	0 (Ochotona_princeps)	0 (Bos_taurus)
Euarch288	Human_chr3:121205153-121205545	MSTD	1	1	0	1	?	1	0 (Ictidomys_tridecemlineatus)	0	0	0 (Canis_lupus_familiaris)
Euarch289	Human_chr3:140707779-140708187	MSTD	1	1 (Tarsius_syrichta)	0	1	1	1	0	0 (Ictidomys_tridecemlineatus)	d	0 (Ailuropoda_melanoleuca)
Euarch290	Human_chr2:81858980-81859358	MER57C2	1	1	0	1	1	1	0 (Heterocephalus_glaber)	0	0	0 (Canis_lupus_familiaris)
Euarch291	Human_chr4:37854907-37855426	L1MA8	1	1 (Microcebus_murinus)	0	1	1	1	0 (Dipodomys_ordii)	0	0	0 (Bos_taurus)
Euarch292	Human_chr4:85559281-85559566	L1MA8	1	1	0	1	1	1	0 (Cricetulus_griseus)	0 (Ictidomys_tridecemlineatus)	d	0 (Bos_taurus)
Euarch293	Human_chr11:129690978-129691199	L1MA7	1	1	0	1	1	1	0 (Ictidomys_tridecemlineatus)	0	?	0 (Bos_taurus)
Euarch294	Human_chr8:126031610-126031702	L1MA7	1	1 (Microcebus_murinus)	0	1	1	1	0	0 (Ictidomys_tridecemlineatus)	0	0 (Pteropus_vampyrus)
Euarch295	Human_chr1:75430057-75430452	MLT1A1	1	1	0	1	1	1	1	1	1	0 (Canis_lupus_familiaris)
Euarch296	Human_chr7:28307197-28307585	MLT1A1	1	1 (Microcebus_murinus)	0	1	1	1	1 (Ictidomys_tridecemlineatus)	1	1	0 (Pteropus_vampyrus)
Euarch297	Human_chr5:16377334-16377687	MLT1A0	1	1	0	1	1	1	1 (Ictidomys_tridecemlineatus)	1	1	0 (Canis_lupus_familiaris)
Euarch298	Human_chr4:20952755-20953116	MLT1A0	1	1	0	1	1	1	1 (Jaculus_jaculus)	1	d	0 (Canis_lupus_familiaris)
Euarch299	Chinese_tree_shrew_KB320446:454508-454839	MLT1A0	1	1	0	1	1	1	1	1 (Ictidomys_tridecemlineatus)	1	0 (Canis_lupus_familiaris)
Euarch300	Chinese_tree_shrew_KB320877:1748939-1749303	MLT1A1	1	1 (Microcebus_murinus)	0	1	?	1	1 (Jaculus_jaculus)	1 (Ictidomys_tridecemlineatus)	1 (Ochotona_princeps)	0 (Bos_taurus)
Euarch301	Guinea_pig_scaffold_6:41098724-41099078	MLT1A1	1	1	0	1	1	1	1	1	?	0 (Condylura_cristata)
Euarch302	Chinese_tree_shrew_KB320502:4479106-4479474	MLT1A0	1	1	0	1	1	1	1 (Jaculus_jaculus)	1 (Heterocephalus_glaber)	1 (Ochotona_princeps)	0 (Bos_taurus)
Euarch303	Guinea_pig_scaffold_1:53074449-53074733	MLT1A1	1	1	0	1	1	1	1 (Jaculus_jaculus)	1	1	0 (Ailuropoda_melanoleuca)
Euarch304	Human_chr5:29519100-29519440	MSTD	1	1 (Microcebus_murinus)	0	1	?	1	1	1 (Heterocephalus_glaber)	1	0 (Canis_lupus_familiaris)
Euarch305	Human_chr1:241150651-241151230	MLT2B3	1	1 (Microcebus_murinus)	0	1	1	1	1 (Heterocephalus_glaber)	1	1 (Ochotona_princeps)	0 (Manis_pentadactyla)
Euarch306	Human_chrX:140746077-140746380	L1MA7	1	1	0	1	1	?	1 (Ictidomys_tridecemlineatus)	1	1	0 (Canis_lupus_familiaris)
Euarch307	Human_chr7:116664294-116664361	L1MA9	1	1 (Microcebus_murinus)	0	1	1	1	1	1 (Ictidomys_tridecemlineatus)	1 (Ochotona_princeps)	0 (Pteropus_vampyrus)
Euarch308	Human_chr13:107071643-107071817	L1MA7	1	1	0	1	?	1	1 (Ictidomys_tridecemlineatus)	1	1 (Ochotona_princeps)	0 (Canis_lupus_familiaris)
Euarch309	Human_chr8:79241947-79242348	L1MA7	1	1	0	1	1	1	1 (Jaculus_jaculus)	1	1	0 (Bos_taurus)
Euarch310	Chinese_tree_shrew_KB321127:1284630-1284724	L1MA8	1	1 (Microcebus_murinus)	0	1	1	1	1	1 (Heterocephalus_glaber)	1	0 (Canis_lupus_familiaris)
Euarch311	Human_chr2:12744769-12745134	MLT1A0	1	1	0	0	0	0	1	1 (Ictidomys_tridecemlineatus)	1 (Ochotona_princeps)	0 (Bos_taurus)
Euarch312	Human_chr13:106354292-106354681	MSTD	1	1 (Microcebus_murinus)	0	0	0	0	1 (Sciurus_vulgaris)	1	1	0 (Canis_lupus_familiaris)
Euarch313	Human_chr2:160250813-160251177	MSTD	1	1 (Microcebus_murinus)	0	0	?	0	1 (Ictidomys_tridecemlineatus)	1	1	0 (Canis_lupus_familiaris)
Euarch314	Human_chr13:47756841-47757073	L1MA8	1	1	0	0	0	0	1 (Ictidomys_tridecemlineatus)	1	d	0 (Canis_lupus_familiaris)
Euarch315	Human_chr11:44905064-44905128	L1MA7	1	1 (Microcebus_murinus)	0	0	?	0	1 (Heterocephalus_glaber)	1	1	0 (Canis_lupus_familiaris)
Euarch316	Colugo_NW_007728469v1:278233-278596	MLT1A0	0	0 (Saimiri_boliviensis)	1	1	1	1	0 (Ictidomys_tridecemlineatus)	0	0	0 (Canis_lupus_familiaris)
Euarch317	Colugo_NW_007728722v1:68165-68603	MLT1A1	0	0 (Microcebus_murinus)	1	1	1	1	0 (Ictidomys_tridecemlineatus)	0 (Heterocephalus_glaber)	0 (Ochotona_princeps)	0 (Canis_lupus_familiaris)
Euarch318	Colugo_NW_007731087v1:133840-134215	MLT1A1	0	0 (Tarsius_syrichta)	1	1	1	1	0	0	0	0 (Canis_lupus_familiaris)
Euarch319	Colugo_NW_007729918v1:93495-93861	MLT1A1	0	0	1	1	1	1	0 (Ictidomys_tridecemlineatus)	0	0 (Ochotona_princeps)	0 (Bos_taurus)
Euarch320	Colugo_NW_007729791v1:195802-196343	MER34A	0	0 (Microcebus_murinus)	1	1	1	1	0 (Ictidomys_tridecemlineatus)	0	0	0 (Pteropus_vampyrus)
Euarch321	Colugo_NW_007729203v1:40110-40697	MLT2B3	0	0	1	1	?	1	0	0 (Ictidomys_tridecemlineatus)	0	0 (Canis_lupus_familiaris)
Euarch322	Colugo_NW_007727405v1:60511-60742	L1MA8	0	0	1	1	1	1	0 (Ictidomys_tridecemlineatus)	0	0 (Ochotona_princeps)	0 (Bos_taurus)
Euarch323	Colugo_NW_007726657v1:594955-595206	L1MA7	0	0	1	1	1	?	0	0 (Ictidomys_tridecemlineatus)	0	0 (Bos_taurus)
Euarch324	Colugo_NW_007732155v1:34792-34954	L1MA7	0	0 (Saimiri_boliviensis)	1	1	1	1	0 (Ictidomys_tridecemlineatus)	0	0	0 (Ailuropoda_melanoleuca)
Euarch325	Colugo_NW_007726241v1:138826-139209	MLT1A1	0	0 (Microcebus_murinus)	1	1	1	?	1	1 (Heterocephalus_glaber)	1 (Ochotona_princeps)	0 (Ailuropoda_melanoleuca)
Euarch326	Colugo_NW_007729722v1:68828-69233	MLT1A1	0	0 (Microcebus_murinus)	1	1	1	1	1	1 (Heterocephalus_glaber)	?	0 (Pteropus_vampyrus)
Euarch327	Colugo_NW_007736712v1:51644-52011	MLT1A0	0	0	1	1	1	1	1	1 (Heterocephalus_glaber)	?	0 (Bos_taurus)
Euarch328	Colugo_NW_007728530v1:95014-95403	MLT1A1	0	0	1	1	1	1	1	1	1 (Ochotona_princeps)	0 (Ailuropoda_melanoleuca)
Euarch329	Colugo_NW_007726425v1:466246-466580	MLT1A1	0	0	1	1	1	1	1 (Ictidomys_tridecemlineatus)	1	?	0 (Bos_taurus)
Euarch330	Chinese_tree_shrew_KB320602:2732726-2733095	MER57D	0	0 (Callithrix_jacchus)	1	1	1	1	1 (Ictidomys_tridecemlineatus)	1 (Heterocephalus_glaber)	1 (Ochotona_princeps)	0 (Canis_lupus_familiaris)
Euarch331	Colugo_NW_007726888v1:233951-234395	MER31A	0	0	1	1	1	1	1 (Ictidomys_tridecemlineatus)	1	1	0 (Condylura_cristata)
Euarch332	Colugo_NW_007733272v1:84795-85059	L1MA8	0	0	1	1	?	1	1	1 (Ictidomys_tridecemlineatus)	?	0 (Canis_lupus_familiaris)
Euarch333	Colugo_NW_007727740v1:80148-80323	L1MA8	0	0	1	1	1	1	1 (Ictidomys_tridecemlineatus)	1	1 (Ochotona_princeps)	0 (Canis_lupus_familiaris)
Euarch334	Colugo_NW_007730826v1:147242-147431	L1MA7	0	0 (Tarsius_syrichta)	1	1	1	1	1 (Ictidomys_tridecemlineatus)	1	1	0 (Canis_lupus_familiaris)
Euarch335	Colugo_NW_007726157v1:829705-829768	L1MA7	0	0	1	1	1	?	1	1	1 (Ochotona_princeps)	0 (Bos_taurus)
Euarch336	Guinea_pig_scaffold_5:22921271-22921557	L1MA8	0	0	1	1	1	1	1 (Ictidomys_tridecemlineatus)	1	1	0 (Bos_taurus)
Euarch337	Colugo_NW_007727293v1:304306-304490	L1MA8	0	0 (Microcebus_murinus)	1	1	1	1	1	1	1	0 (Canis_lupus_familiaris)
Euarch338	Colugo_NW_007728192v1:64764-64906	L1MA7	0	0	1	1	1	1	1	1	1 (Ochotona_princeps)	0 (Canis_lupus_familiaris)
Euarch339	Colugo_NW_007726748v1:153101-153156	L1MA7	0	0 (Microcebus_murinus)	1	1	1	?	1 (Ictidomys_tridecemlineatus)	1	1	0 (Canis_lupus_familiaris)
Euarch340	Chinese_tree_shrew_KB321064:3422824-3422955	L1MA7	0	0	1	1	?	1	1 (Mesocricetus_auratus)	1	1	0 (Ceratotherium_simum)
Euarch341	Colugo_NW_007731517v1:52691-53072	MLT1A1	0	0	1	0	0	0	1	1	1 (Ochotona_princeps)	0 (Bos_taurus)
Euarch342	Guinea_pig_scaffold_131:2667433-2667733	MLT1A0	0	0 (Tarsius_syrichta)	1	0	0	0	1 (Heterocephalus_glaber)	1	1 (Ochotona_princeps)	0 (Canis_lupus_familiaris)
Euarch343	Guinea_pig_scaffold_8:34980049-34980326	MLT1A1	0	0 (Tarsius_syrichta)	1	0	?	0	1	1 (Heterocephalus_glaber)	1 (Ochotona_princeps)	0 (Bos_taurus)
Euarch344	Colugo_NW_007734294v1:41680-42022	MLT1A0	d; 0 (Tarsius_syrichta)	0	1	0	0	0	1	1	1 (Ochotona_princeps)	0 (Canis_lupus_familiaris)
Euarch345	Colugo_NW_007727372v1:143612-143777	MLT1A1	0	0	1	0	0	0	1	1 (Ictidomys_tridecemlineatus)	1	0 (Canis_lupus_familiaris)
Euarch346	Colugo_NW_007735185v1:54066-54241	MLT1A1	0	0 (Microcebus_murinus)	1	0	0	0	1	1 (Heterocephalus_glaber)	1	0 (Tursiops_truncatus)
Euarch347	Colugo_NW_007729859v1:136310-136491	MLT1A1	0	0	1	0	0	0	1	1 (Heterocephalus_glaber)	1	0 (Canis_lupus_familiaris)
Euarch348	Colugo_NW_007727159v1:201812-202219	MLT1A1	0	0	1	0	0	0	1	1	0	0 (Bos_taurus)
Euarch349	Colugo_NW_007730592v1:171080-171471	MLT1A1	0	0	1	0	0	0	1 (Ictidomys_tridecemlineatus)	1	1 (Ochotona_princeps)	0 (Canis_lupus_familiaris)
Euarch350	Guinea_pig_scaffold_28:17324703-17325093	MLT1A1	0	0	0	1	1	1	1 (Ictidomys_tridecemlineatus)	1	1	0 (Bos_taurus)
Euarch351	Mouse_chr18:54274185-54274509	MLT1A0	0	0 (Microcebus_murinus)	0	1	1	1	1	1 (Ictidomys_tridecemlineatus)	1	0 (Canis_lupus_familiaris)
Euarch352	Chinese_tree_shrew_KB321027:3632711-3633099	MLT1A1	0	0 (Microcebus_murinus)	0	1	1	1	1	1	1	0 (Canis_lupus_familiaris)
Euarch353	Chinese_tree_shrew_KB320604:3263728-3264012	MLT1A1	0	0 (Microcebus_murinus)	0	1	1	1	1 (Ictidomys_tridecemlineatus)	1	?	0 (Canis_lupus_familiaris)
Euarch354	Guinea_pig_scaffold_29:17985200-17985555	MLT1A0	0	0	0	1	1	1	1 (Ictidomys_tridecemlineatus)	1	1	0 (Canis_lupus_familiaris)
Euarch355	Guinea_pig_scaffold_0:63650048-63650281	MER34	0	0	0	1	1	1	1 (Cricetulus_griseus)	1	1 (Ochotona_princeps)	0 (Bos_taurus)
Euarch356	Chinese_tree_shrew_KB369924:1941641-1941840	L1MA7	0	0 (Microcebus_murinus)	0	1	1	1	1	1	1	0 (Pteropus_vampyrus)
Euarch357	Mouse_chr12:46232950-46233150	L1MA8	0	0	0	1	1	1	1	1 (Ictidomys_tridecemlineatus)	1 (Ochotona_princeps)	0 (Canis_lupus_familiaris)
Euarch358	Chinese_tree_shrew_KB320582:788323-788613	MLT1A1	0	0 (Microcebus_murinus)	0	1	1	1	1	1	1 (Ochotona_princeps)	0 (Bos_taurus)
Euarch359	Chinese_tree_shrew_KB320761:971342-971697	MLT1A1	0	0	0	1	1	?	1	1 (Ictidomys_tridecemlineatus)	1 (Ochotona_princeps)	0 (Bos_taurus)
Euarch360	Chinese_tree_shrew_KB321085:1666543-1666942	MLT1A1	0	0 (Microcebus_murinus)	0	1	1	1	1 (Ictidomys_tridecemlineatus)	1	1 (Ochotona_princeps)	0 (Bos_taurus)
Euarch361	Chinese_tree_shrew_KB320453:549959-550302	MLT1A1	0	0 (Tarsius_syrichta)	0	1	1	1	1	1 (Ictidomys_tridecemlineatus)	1	0 (Pteropus_vampyrus)
